# Supplementary material for: 1,2,3,3′,4′,6′-Hexaacetyl-4,6-O-benzyl­idenesucrose
Source: Acta Crystallogr Sect E Struct Rep Online. 2011 Jan 26;67(Pt 2):o486. doi: 10.1107/S1600536811002546 (PMC3051458; doi:10.1107/S1600536811002546)
Supplement: Supplementary file 2 [file e-67-0o486-Isup2.hkl]

#
# h,k,l, Fc-squared, Fo-squared, sigma(Fo-squared) and status flag
#
data_I
_shelx_title ' 0009-hajv in P2(1)2(1)2(1)'
_shelx_refln_list_code          4
_shelx_F_calc_maximum      241.12
_exptl_crystal_F_000      1440.00
_reflns_d_resolution_high  0.8411
 
loop_
 _symmetry_equiv_pos_as_xyz
 'x, y, z'
 '-x+1/2, -y, z+1/2'
 'x+1/2, -y+1/2, -z'
 '-x, y+1/2, -z+1/2'
 
_cell_length_a     8.2018
_cell_length_b    18.6416
_cell_length_c    22.0994
_cell_angle_alpha  90.000
_cell_angle_beta   90.000
_cell_angle_gamma  90.000
 
_shelx_F_squared_multiplier     1.000
 
loop_
 _refln_index_h
 _refln_index_k
 _refln_index_l
 _refln_F_squared_calc
 _refln_F_squared_meas
 _refln_F_squared_sigma
 _refln_observed_status
   2   0   0    58139.12    61806.73    265.51 o
   4   0   0     4146.36     3679.74     22.73 o
   6   0   0      419.55      396.93     11.02 o
   8   0   0       31.18       24.32      9.57 o
   2   1   0    18835.91    19181.42    154.45 o
   3   1   0     2420.15     2397.08     12.56 o
   4   1   0    14411.04    14896.42    132.84 o
   5   1   0     1501.02     1482.92     11.93 o
   6   1   0     1307.14     1364.84     29.29 o
   7   1   0       59.38       65.02      6.63 o
   8   1   0       33.21       25.50      7.24 o
   9   1   0        0.00        4.44     10.95 o
   1   2   0     2409.27     2199.37     39.41 o
   2   2   0     4377.15     4542.82     47.14 o
   3   2   0     3822.95     3607.61     45.96 o
   4   2   0     1228.08     1136.94      9.84 o
   5   2   0      201.67      197.27     10.38 o
   6   2   0      328.34      305.49      7.25 o
   7   2   0        5.86        6.17      5.75 o
   8   2   0       93.70       97.13      7.88 o
   9   2   0        1.37        0.67     10.91 o
   1   3   0    26854.19    25747.87    188.25 o
   2   3   0       74.14       68.04      2.51 o
   3   3   0     2034.95     1877.14     26.12 o
   4   3   0      163.18      139.31      8.45 o
   5   3   0     1761.44     1755.28     12.65 o
   6   3   0       77.73       61.83      5.47 o
   7   3   0      226.10      207.09      7.91 o
   8   3   0        6.57        7.23      6.97 o
   9   3   0       87.34       71.49      8.58 o
   0   4   0    10203.12    10615.19     55.30 o
   1   4   0    22812.67    22130.47    107.92 o
   2   4   0      527.08      570.47     21.65 o
   3   4   0      939.32      895.41      6.91 o
   4   4   0      367.60      326.63      5.79 o
   5   4   0       68.31       70.01      4.61 o
   6   4   0       35.49       32.19      5.10 o
   7   4   0        0.02       -0.62      7.84 o
   8   4   0       21.37       13.76      6.97 o
   9   4   0       21.88       22.24      7.77 o
   1   5   0     2822.69     2550.78     36.24 o
   2   5   0     1116.53     1188.61     40.06 o
   3   5   0      105.42      105.02      4.28 o
   4   5   0      249.10      269.42     10.04 o
   5   5   0      253.20      277.42     10.60 o
   7   5   0       92.05       91.16      7.01 o
   8   5   0       26.94       21.67      6.98 o
   9   5   0       17.83       18.99      8.48 o
   0   6   0     4713.47     4605.57     47.80 o
   1   6   0        7.62        1.86      1.76 o
   2   6   0       47.60       56.94      3.94 o
   3   6   0      915.32     1022.87     45.25 o
   4   6   0     1937.81     2292.57     47.50 o
   5   6   0      192.35      203.70      5.49 o
   6   6   0      179.76      171.75      6.50 o
   7   6   0      191.40      184.41      7.66 o
   8   6   0      304.93      282.91      9.42 o
   9   6   0        0.44        1.87      7.46 o
   1   7   0     4525.43     4338.22     49.20 o
   2   7   0      345.01      300.19      5.81 o
   3   7   0      403.79      451.36     17.55 o
   4   7   0      153.64      157.98      4.46 o
   5   7   0        1.15       -2.22      4.07 o
   6   7   0     1113.75     1111.07     14.98 o
   7   7   0      294.53      289.34      8.39 o
   8   7   0        1.77       -2.45      7.87 o
   0   8   0     4007.11     3821.11     82.99 o
   1   8   0     6953.88     7145.62     90.41 o
   2   8   0       18.17        6.74      4.57 o
   3   8   0     4662.54     4488.64     26.86 o
   4   8   0      215.13      231.30     10.65 o
   5   8   0      275.85      278.69      9.68 o
   6   8   0       15.74       23.65      4.95 o
   7   8   0      355.68      317.56      9.98 o
   8   8   0      346.75      314.22     14.72 o
   9   8   0       25.56        5.54     13.57 o
   1   9   0     4237.49     4055.82     29.04 o
   2   9   0     1008.85      876.06      5.28 o
   3   9   0     1752.26     1781.77     17.83 o
   4   9   0      295.41      287.22     17.06 o
   5   9   0      338.69      330.89      5.96 o
   6   9   0        3.44       -3.41      5.57 o
   7   9   0      364.80      366.65     14.77 o
   8   9   0       19.19        6.60     12.84 o
   0  10   0       64.08       70.02      2.65 o
   1  10   0      443.09      508.25     10.61 o
   2  10   0      206.08      270.25      6.33 o
   3  10   0       15.05       19.47      6.75 o
   4  10   0      421.30      393.04     11.74 o
   5  10   0      515.21      421.18     13.13 o
   6  10   0        5.15       -1.98     10.77 o
   7  10   0       77.35       78.33     12.29 o
   8  10   0       14.77        5.56     10.39 o
   1  11   0       31.37       22.98      2.65 o
   2  11   0      455.08      530.15      6.59 o
   3  11   0      145.29      176.69      8.16 o
   4  11   0      525.78      500.83     12.87 o
   5  11   0      677.22      592.59     14.80 o
   6  11   0      209.76      177.85     13.20 o
   7  11   0       57.89       54.45     12.67 o
   0  12   0        0.01       -0.75      2.48 o
   1  12   0       34.85       40.06      2.89 o
   2  12   0     1310.12     1300.79     17.39 o
   3  12   0        0.09       -2.91      6.53 o
   4  12   0      237.85      243.53     10.37 o
   5  12   0      406.81      315.06     12.33 o
   6  12   0       90.20       72.68     11.93 o
   7  12   0        7.60       15.64     11.99 o
   1  13   0      228.02      236.16      4.24 o
   2  13   0        0.78        1.06      2.87 o
   3  13   0       46.85       53.13     12.06 o
   4  13   0      180.87      176.72     10.69 o
   5  13   0      126.79      131.80     11.16 o
   6  13   0      348.68      337.65     15.28 o
   7  13   0        3.27        9.32     11.79 o
   0  14   0      370.37      419.83      8.19 o
   1  14   0      261.40      268.63      4.12 o
   2  14   0     1121.78     1131.34      9.08 o
   3  14   0       41.54       33.26      5.26 o
   4  14   0        0.16        4.56      8.09 o
   5  14   0      262.24      293.04     13.54 o
   6  14   0        8.89       11.37     10.97 o
   7  14   0       22.24       14.52     12.34 o
   1  15   0       71.16       55.92      4.31 o
   2  15   0      252.69      249.06      7.59 o
   3  15   0       69.99       76.06     13.37 o
   4  15   0      190.89      163.78     10.91 o
   5  15   0      100.76      103.99     10.82 o
   6  15   0       10.76       24.19     10.66 o
   7  15   0       43.95       51.69     13.51 o
   0  16   0       18.44       32.28     11.34 o
   1  16   0      106.10      113.33      5.00 o
   2  16   0      320.54      334.59      7.04 o
   3  16   0        0.42        1.62      7.01 o
   4  16   0      122.78      115.73      8.57 o
   5  16   0      247.46      211.77     13.25 o
   6  16   0       39.94       43.20     12.05 o
   1  17   0      600.06      582.23      7.34 o
   2  17   0       58.08       60.33      6.87 o
   3  17   0       87.28       95.74      5.77 o
   4  17   0       17.91       10.08      7.22 o
   5  17   0       68.93       66.39      8.39 o
   6  17   0        1.54       -2.40     11.19 o
   0  18   0        0.02        1.33      6.21 o
   1  18   0        1.61        7.23      6.02 o
   2  18   0      174.43      174.02      7.78 o
   3  18   0        0.49       -0.99     13.42 o
   4  18   0      163.44      153.83      7.65 o
   5  18   0        2.28        6.03      8.38 o
   1  19   0        2.78        2.43      6.26 o
   2  19   0      292.07      303.25      9.06 o
   3  19   0       18.80        7.55      9.42 o
   4  19   0        0.60        5.45     13.80 o
   5  19   0       52.03       50.21      7.52 o
   0  20   0        3.75       13.32     14.06 o
   1  20   0        3.36       11.58      6.53 o
   2  20   0       60.67       60.49      7.33 o
   3  20   0       41.96       47.90      7.56 o
   4  20   0        6.03       14.85      8.63 o
   1  21   0      141.07      157.42      8.18 o
   2  21   0       14.20       25.33      7.55 o
   3  21   0       61.71       82.92      8.69 o
   0  22   0        6.54       15.28     13.41 o
   1  22   0      297.29      330.41     13.63 o
   2   0   1     1701.22     1959.05      8.46 o
   3   0   1      669.77      730.39      6.64 o
   4   0   1      350.56      327.26      6.21 o
   5   0   1      165.43      161.78      8.41 o
   6   0   1      195.84      186.61      6.48 o
   7   0   1      205.99      212.22      7.93 o
   8   0   1       80.62       77.98      7.39 o
   9   0   1       21.40       17.33      8.05 o
  -9   1   1        8.48        6.48      7.45 o
  -8   1   1      108.50      113.07      7.80 o
  -7   1   1       67.14       55.53      6.64 o
  -6   1   1      111.26      104.66      5.90 o
  -5   1   1      113.77      140.41      5.48 o
  -4   1   1     5930.32     6064.99     28.97 o
  -3   1   1      182.14      238.16      4.66 o
  -2   1   1     3435.62     3481.77     42.21 o
   2   1   1     3435.22     3483.31     42.36 o
   3   1   1      181.63      239.27      4.40 o
   4   1   1     5933.72     6073.24     27.57 o
   5   1   1      113.54      138.01      5.31 o
   6   1   1      111.31      102.97      6.42 o
   7   1   1       67.23       62.58      6.23 o
   8   1   1      108.80      107.99      8.31 o
   9   1   1        8.41        3.19      7.71 o
  -9   2   1        2.23       -2.77      7.56 o
  -8   2   1      120.85      109.24      8.20 o
  -7   2   1      425.05      400.99     14.02 o
  -6   2   1       51.59       48.84      5.37 o
  -5   2   1      265.66      263.14      6.92 o
  -4   2   1      329.82      339.92      6.04 o
  -3   2   1      503.54      512.98      5.83 o
  -2   2   1     1885.57     1863.45     27.95 o
  -1   2   1    11030.26    11029.49     63.91 o
   0   2   1    16623.64    17301.85     63.44 o
   1   2   1    11035.82    11174.71     65.14 o
   2   2   1     1884.39     1836.89     22.50 o
   3   2   1      503.32      507.75     11.78 o
   4   2   1      329.77      343.35      6.09 o
   5   2   1      264.53      273.21      6.18 o
   6   2   1       51.27       47.28      5.40 o
   7   2   1      425.44      397.96      9.26 o
   8   2   1      120.74       95.88      7.59 o
   9   2   1        2.29        4.29      7.80 o
  -9   3   1       27.77       22.32      7.47 o
  -8   3   1      118.94      121.83      8.02 o
  -7   3   1      238.19      247.63     11.29 o
  -6   3   1      171.68      174.43      6.64 o
  -5   3   1      108.72       93.09      5.06 o
  -4   3   1     3834.09     3856.87     46.45 o
  -3   3   1      839.23      881.05     20.78 o
  -2   3   1     2628.88     2477.66     62.13 o
  -1   3   1    30295.55    30822.18    375.66 o
   0   3   1     1179.99     1101.77      6.62 o
   2   3   1     2626.09     2507.66     36.00 o
   3   3   1      839.87      874.29     14.01 o
   4   3   1     3832.69     3924.46     46.98 o
   5   3   1      109.33       90.71      4.63 o
   6   3   1      171.86      189.32      6.76 o
   7   3   1      238.50      249.14      8.45 o
   8   3   1      119.29      120.48      7.78 o
   9   3   1       27.72       30.02      7.63 o
  -9   4   1       55.61       52.32      8.21 o
  -8   4   1      123.28      134.63      7.66 o
  -7   4   1       67.64       56.79      6.58 o
  -6   4   1     1078.25     1037.39     11.44 o
  -5   4   1        6.89       12.02      4.12 o
  -4   4   1      767.63      815.82      8.00 o
  -3   4   1      928.97      934.55     11.87 o
  -2   4   1     8193.75     8618.00    240.15 o
  -1   4   1    17172.19    16671.61    103.80 o
   0   4   1    16144.90    16565.22    117.61 o
   1   4   1    17167.37    16758.97     75.61 o
   2   4   1     8194.05     8584.48    290.66 o
   3   4   1      930.91      941.42     21.20 o
   4   4   1      769.07      823.98     14.60 o
   5   4   1        6.84       17.03      6.14 o
   6   4   1     1078.33     1030.59     11.50 o
   7   4   1       67.58       64.01      7.19 o
   8   4   1      123.15      147.31      8.25 o
   9   4   1       55.54       50.44      7.73 o
  -9   5   1       53.44       56.85     10.26 o
  -8   5   1       49.43       45.09      6.72 o
  -7   5   1      110.16      109.41      7.19 o
  -6   5   1      382.63      391.45     17.60 o
  -5   5   1      234.19      229.77      6.11 o
  -4   5   1     1452.99     1331.30     25.04 o
  -3   5   1      628.67      657.84     10.40 o
  -2   5   1     2499.08     2385.32     59.65 o
  -1   5   1     2164.21     2205.81     28.72 o
   0   5   1      880.52      784.22     10.53 o
   1   5   1     2164.46     2175.60     16.20 o
   2   5   1     2499.00     2388.44     15.96 o
   3   5   1      629.90      663.88     17.85 o
   4   5   1     1454.56     1317.25     16.39 o
   5   5   1      234.17      220.57     12.89 o
   6   5   1      382.36      384.62      8.03 o
   7   5   1      110.23      110.04      6.98 o
   8   5   1       49.46       44.16      6.94 o
   9   5   1       53.35       59.94      7.93 o
  -9   6   1       97.58      102.58      8.60 o
  -8   6   1       27.70       28.03      6.59 o
  -7   6   1      570.93      545.11     10.23 o
  -6   6   1      289.91      300.31     12.52 o
  -5   6   1      156.70      171.15      5.43 o
  -4   6   1      307.21      341.32     14.00 o
  -3   6   1      227.12      210.34     10.59 o
  -2   6   1     2030.60     1959.73     30.78 o
  -1   6   1     1793.40     1794.15     31.10 o
   0   6   1     1514.94     1529.05     12.26 o
   1   6   1     1790.53     1783.80     23.70 o
   2   6   1     2032.47     1941.17     14.78 o
   3   6   1      226.94      212.11     10.23 o
   4   6   1      308.18      334.53     11.60 o
   5   6   1      156.42      173.10      5.35 o
   6   6   1      290.77      286.08      7.49 o
   7   6   1      571.26      546.94     10.01 o
   8   6   1       27.60       31.30      6.57 o
   9   6   1       97.57      104.30      8.12 o
  -9   7   1        7.27       -0.30     13.33 o
  -8   7   1      124.61      122.52      7.81 o
  -7   7   1      199.50      204.64      7.69 o
  -6   7   1      416.95      437.04      8.30 o
  -5   7   1      452.15      431.45     12.90 o
  -4   7   1     1521.00     1557.00     38.64 o
  -3   7   1     1654.61     1759.20     33.13 o
  -2   7   1     1777.12     1667.58     10.66 o
  -1   7   1     2029.84     2004.19     21.13 o
   0   7   1     3203.19     3140.86     38.01 o
   1   7   1     2027.85     2042.43     34.20 o
   2   7   1     1777.28     1680.08     16.55 o
   3   7   1     1654.89     1736.21     17.06 o
   4   7   1     1518.71     1539.63     40.53 o
   5   7   1      451.64      439.04     16.54 o
   6   7   1      416.49      426.80      8.38 o
   7   7   1      199.08      201.62     11.21 o
   8   7   1      123.90      121.50      7.79 o
   9   7   1        7.33        7.53     11.86 o
  -9   8   1       31.11       30.04     12.45 o
  -8   8   1       52.94       28.70     13.14 o
  -7   8   1      599.59      610.80     15.85 o
  -6   8   1       73.03       77.44      6.22 o
  -5   8   1      447.18      415.22      8.60 o
  -4   8   1      125.82      135.43      3.99 o
  -3   8   1      356.48      363.17     13.23 o
  -2   8   1      240.35      316.15      6.48 o
  -1   8   1     1494.14     1638.46     21.14 o
   0   8   1     3438.96     3270.17     30.99 o
   1   8   1     1491.51     1637.52     22.03 o
   2   8   1      239.58      300.54      6.07 o
   3   8   1      356.43      334.19      9.52 o
   4   8   1      125.82      140.54      3.90 o
   5   8   1      447.74      413.08     21.35 o
   6   8   1       72.85       87.30      5.46 o
   7   8   1      599.41      582.34     10.05 o
   8   8   1       52.59       31.22     13.07 o
   9   8   1       31.15       15.55     13.91 o
  -8   9   1       15.16       22.50     11.12 o
  -7   9   1       76.61       87.52     12.21 o
  -6   9   1       69.83       61.21      7.07 o
  -5   9   1      344.45      343.78      6.16 o
  -4   9   1      422.20      457.16     18.99 o
  -3   9   1      691.67      635.57     11.69 o
  -2   9   1     2391.17     2513.22     13.07 o
  -1   9   1      595.56      526.67      4.28 o
   0   9   1     2240.18     2188.86     19.12 o
   1   9   1      593.97      514.35      4.46 o
   2   9   1     2388.23     2519.49     11.95 o
   3   9   1      692.57      626.78     11.89 o
   4   9   1      421.59      417.95     11.45 o
   5   9   1      344.11      349.05     13.61 o
   6   9   1       69.97       64.12      8.44 o
   7   9   1       76.92       88.73     13.16 o
   8   9   1       15.21        3.81     11.15 o
  -8  10   1        1.43        0.54     12.97 o
  -7  10   1      317.67      317.63     15.66 o
  -6  10   1      518.93      525.92     16.52 o
  -5  10   1       76.51       60.95      4.00 o
  -4  10   1       83.45       79.85      8.44 o
  -3  10   1      859.36      813.00     13.17 o
  -2  10   1      584.17      579.51      6.79 o
  -1  10   1       46.20       37.41      2.48 o
   0  10   1      262.96      287.22      2.88 o
   1  10   1       46.36       45.22      4.29 o
   2  10   1      584.05      583.53     10.23 o
   3  10   1      859.75      797.65     13.10 o
   4  10   1       83.67       76.37      8.48 o
   5  10   1       76.42       61.09     10.05 o
   6  10   1      519.19      541.71     16.23 o
   7  10   1      317.32      305.19     14.69 o
  -8  11   1        3.60       -3.03     10.88 o
  -7  11   1       81.80       77.66     11.12 o
  -6  11   1      284.25      278.21     14.36 o
  -5  11   1       30.63       22.89      8.80 o
  -4  11   1       68.13       74.08      8.76 o
  -3  11   1      210.65      198.28      6.53 o
  -2  11   1      337.68      273.15      3.58 o
  -1  11   1       92.82      100.87      2.75 o
   0  11   1      160.87      166.94      2.62 o
   1  11   1       92.55      101.54      3.00 o
   2  11   1      336.98      266.31      3.89 o
   3  11   1      211.15      190.50      8.64 o
   4  11   1       68.15       68.62      7.89 o
   5  11   1       30.58       22.35      9.70 o
   6  11   1      283.81      272.10     14.04 o
   7  11   1       81.69       81.02     11.01 o
  -8  12   1       10.47        0.01     13.07 o
  -7  12   1      155.76      148.51     12.88 o
  -6  12   1      136.38      136.84     12.55 o
  -5  12   1      105.70      102.54     10.52 o
  -4  12   1       70.01       53.85      8.78 o
  -3  12   1      154.18      130.12      5.95 o
  -2  12   1      169.98      150.11      3.35 o
  -1  12   1      132.08      145.58      3.13 o
   0  12   1        4.47        7.02      1.96 o
   1  12   1      132.81      148.96      3.47 o
   2  12   1      170.05      152.84      3.64 o
   3  12   1      154.35      138.63      8.06 o
   4  12   1       70.08       58.59      8.78 o
   5  12   1      105.79      100.49     10.05 o
   6  12   1      136.21      141.38     12.36 o
   7  12   1      155.65      166.28     13.11 o
   8  12   1       10.47        0.71     12.15 o
  -7  13   1       11.95        8.35     11.98 o
  -6  13   1      171.32      168.11     13.26 o
  -5  13   1      819.15      783.31     17.54 o
  -4  13   1      590.58      604.85     14.09 o
  -3  13   1       76.09       70.08      7.85 o
  -2  13   1      570.95      609.91      6.45 o
  -1  13   1      248.99      260.61      3.80 o
   0  13   1       10.14       13.46      1.95 o
   1  13   1      248.36      263.75      4.55 o
   2  13   1      570.26      607.98      6.29 o
   3  13   1       76.44       82.25      7.50 o
   4  13   1      590.20      617.62     14.25 o
   5  13   1      819.16      756.34     17.06 o
   6  13   1      171.68      173.78     12.29 o
   7  13   1       11.87       17.81     11.19 o
  -7  14   1       41.80       28.93     12.54 o
  -6  14   1       53.24       45.68     12.15 o
  -5  14   1       49.78       45.65     10.63 o
  -4  14   1      165.03      163.10     10.61 o
  -3  14   1      420.97      381.35      7.50 o
  -2  14   1      291.04      298.93      5.07 o
  -1  14   1       41.06       42.08      3.13 o
   0  14   1      511.66      434.52      5.66 o
   1  14   1       40.98       47.50      3.40 o
   2  14   1      291.44      299.66      5.57 o
   3  14   1      421.55      379.18      7.84 o
   4  14   1      164.72      173.04     10.80 o
   5  14   1       49.34       44.79     10.61 o
   6  14   1       53.20       52.06     10.71 o
   7  14   1       41.98       34.20     11.21 o
  -7  15   1       16.51       10.19     12.12 o
  -6  15   1      481.62      469.08     17.13 o
  -5  15   1      224.55      231.64     12.59 o
  -4  15   1      367.56      354.22      9.77 o
  -3  15   1      130.22      123.83      6.65 o
  -2  15   1      388.65      357.82      6.28 o
  -1  15   1      461.24      462.71      5.15 o
   0  15   1      175.42      181.06      5.55 o
   1  15   1      461.43      463.69      7.11 o
   2  15   1      388.35      363.71      9.53 o
   3  15   1      129.74      122.66      8.80 o
   4  15   1      367.98      367.82     13.03 o
   5  15   1      224.73      227.33     12.26 o
   6  15   1      482.08      478.69     17.24 o
   7  15   1       16.52        7.83     10.86 o
  -6  16   1       24.74       18.08     10.73 o
  -5  16   1       52.03       47.99     11.21 o
  -4  16   1      167.21      148.80     10.08 o
  -3  16   1      683.16      692.74     11.35 o
  -2  16   1     1654.84     1634.81     32.02 o
  -1  16   1      551.99      567.23     10.25 o
   0  16   1     1094.82     1153.50     11.17 o
   1  16   1      552.59      573.19      7.07 o
   2  16   1     1655.36     1657.42     31.73 o
   3  16   1      682.76      713.44     19.95 o
   4  16   1      167.05      166.02     18.15 o
   5  16   1       52.03       55.55     10.92 o
   6  16   1       24.77       16.46     10.93 o
  -6  17   1        3.48       -2.18     11.46 o
  -5  17   1       58.50       51.35      7.02 o
  -4  17   1       97.58       95.40      6.88 o
  -3  17   1      297.91      314.17      7.04 o
  -2  17   1      206.55      191.00      8.91 o
  -1  17   1      552.70      541.39     13.08 o
   0  17   1       32.32       50.28      5.69 o
   1  17   1      552.29      547.37      7.28 o
   2  17   1      206.69      176.97     10.82 o
   3  17   1      298.08      315.56      8.13 o
   4  17   1       97.76       93.66      8.06 o
   5  17   1       58.72       60.37     11.16 o
   6  17   1        3.48       10.09     11.57 o
  -5  18   1        4.30       -1.09      7.52 o
  -4  18   1       56.66       55.98      6.49 o
  -3  18   1      126.41      113.10      7.98 o
  -2  18   1      214.31      216.94      8.09 o
  -1  18   1      131.56      143.36      6.95 o
   0  18   1       24.17       12.94      4.56 o
   1  18   1      131.53      139.00      7.20 o
   2  18   1      214.16      207.43      7.81 o
   3  18   1      126.63      117.98     13.17 o
   4  18   1       56.35       57.39      8.42 o
   5  18   1        4.33       -0.25      9.99 o
  -5  19   1        5.54       13.95      7.19 o
  -4  19   1       84.26       81.97      9.56 o
  -3  19   1        6.15       10.77      8.71 o
  -2  19   1       60.62       60.90      7.38 o
  -1  19   1       45.27       50.99      6.65 o
   0  19   1       57.55       63.77      5.16 o
   1  19   1       45.18       45.34      6.41 o
   2  19   1       60.63       64.20      7.27 o
   3  19   1        6.17        2.05      7.27 o
   4  19   1       84.60       78.56     14.51 o
   5  19   1        5.50        8.58      8.49 o
  -4  20   1       22.58       22.67      8.98 o
  -3  20   1       65.85       65.45      8.03 o
  -2  20   1        4.42       11.19      8.13 o
  -1  20   1       41.69       48.44      6.71 o
   0  20   1       57.03       61.20     10.20 o
   1  20   1       41.32       47.88      6.82 o
   2  20   1        4.41        4.04      6.66 o
   3  20   1       66.02       58.38     12.20 o
   4  20   1       22.56       18.05      9.32 o
  -3  21   1       27.30       32.32      8.12 o
  -2  21   1      114.83      142.79      8.45 o
  -1  21   1       42.18       43.45      7.40 o
   0  21   1       98.03      115.97     10.23 o
   1  21   1       42.19       45.35      7.28 o
   2  21   1      114.67      140.62      8.42 o
   3  21   1       27.30       26.37      8.18 o
  -1  22   1       17.66       40.88     10.83 o
   0  22   1      202.04      202.28     11.59 o
   1  22   1       17.69       35.82     16.23 o
   1   0   2       38.31       85.26      1.94 o
   2   0   2    41963.39    40964.11    220.73 o
   3   0   2    14717.98    15192.47    157.15 o
   4   0   2        5.58        3.73      3.59 o
   5   0   2     1594.48     1761.74     12.95 o
   6   0   2       83.24      104.47      5.97 o
   7   0   2      154.59      144.24      7.47 o
   8   0   2      126.64      158.82      8.34 o
   9   0   2        5.48       -2.94     10.20 o
  -9   1   2       15.56       11.84      8.05 o
  -8   1   2      497.12      495.06     10.71 o
  -7   1   2       26.71       23.82      5.81 o
  -6   1   2      748.12      720.89      9.76 o
  -5   1   2      680.49      713.90      9.04 o
  -4   1   2     3071.05     3135.26     15.13 o
  -3   1   2     4042.57     4180.12     21.72 o
  -2   1   2    35617.04    35390.52    212.31 o
  -1   1   2    11272.50    11152.12     88.18 o
   1   1   2    11274.27    10976.18     64.71 o
   2   1   2    35634.86    35846.71    195.69 o
   3   1   2     4045.31     4202.96     79.70 o
   4   1   2     3071.85     3161.74     48.42 o
   5   1   2      680.21      735.70      9.91 o
   6   1   2      746.28      699.34     14.41 o
   7   1   2       26.53       32.29      6.02 o
   8   1   2      497.18      489.04     11.13 o
   9   1   2       15.70        4.80      7.49 o
  -9   2   2      130.21      134.32      9.04 o
  -8   2   2       78.10       85.73      8.01 o
  -7   2   2      237.65      236.43      8.08 o
  -6   2   2      677.28      748.93     17.55 o
  -5   2   2      326.88      318.14      6.54 o
  -4   2   2       95.42       86.64      6.08 o
  -3   2   2     1544.06     1644.40     14.64 o
  -2   2   2     5620.85     5519.70     84.60 o
  -1   2   2    10449.39    10186.18     51.73 o
   0   2   2        1.83        0.55      1.22 o
   2   2   2     5623.00     5666.54     43.59 o
   3   2   2     1542.03     1628.74      9.50 o
   4   2   2       95.41       97.45      4.56 o
   5   2   2      326.43      316.00     13.77 o
   6   2   2      677.02      751.84      9.99 o
   7   2   2      237.35      246.27      8.23 o
   8   2   2       78.35       77.20      7.86 o
   9   2   2      129.96      123.21      8.44 o
  -9   3   2       47.36       39.52      8.20 o
  -8   3   2        6.85        9.04      6.57 o
  -7   3   2      153.62      150.94      7.18 o
  -6   3   2      296.71      314.09      8.01 o
  -5   3   2       22.97       23.38      4.52 o
  -4   3   2     1117.63     1183.87     17.18 o
  -3   3   2     3132.44     3174.71     22.88 o
  -2   3   2     2191.64     2268.11     14.68 o
  -1   3   2     7340.11     7028.07     47.03 o
   0   3   2     2136.65     1978.90     21.84 o
   1   3   2     7351.53     7071.66     54.69 o
   2   3   2     2192.47     2356.17     23.71 o
   3   3   2     3126.76     3218.14     41.80 o
   4   3   2     1116.70     1181.15     20.01 o
   5   3   2       22.95       27.75      4.03 o
   6   3   2      296.92      317.09      7.33 o
   7   3   2      153.68      146.33      7.57 o
   8   3   2        6.89        8.19      6.75 o
   9   3   2       47.31       44.32      8.08 o
  -9   4   2       87.36       73.22      8.04 o
  -8   4   2       20.63       12.56      6.90 o
  -7   4   2      123.34      108.54      9.01 o
  -6   4   2        3.44        6.93      4.99 o
  -5   4   2      300.57      291.42      7.37 o
  -4   4   2       65.06       60.37      4.06 o
  -3   4   2     1042.35     1034.65     13.66 o
  -2   4   2     3554.54     3722.07     19.19 o
  -1   4   2     6032.45     5707.32     45.76 o
   0   4   2       16.35       31.26      6.57 o
   1   4   2     6036.48     5828.79     37.30 o
   3   4   2     1042.06     1048.66     10.17 o
   4   4   2       65.42       66.94      4.04 o
   5   4   2      300.29      300.66      6.51 o
   6   4   2        3.42        8.22      4.94 o
   7   4   2      123.44      108.35      7.01 o
   8   4   2       20.61       11.87      6.83 o
   9   4   2       87.51       82.04      8.60 o
  -9   5   2        5.35        7.40      7.26 o
  -8   5   2       28.02       32.54      7.24 o
  -7   5   2       40.18       49.73      6.61 o
  -6   5   2      526.82      472.21      8.60 o
  -5   5   2     1560.57     1498.47     12.90 o
  -4   5   2      194.54      219.96      5.19 o
  -3   5   2     1030.61     1039.69     32.28 o
  -2   5   2      615.31      578.17      6.33 o
  -1   5   2     1346.29     1427.96      8.15 o
   0   5   2      430.54      490.07      4.22 o
   1   5   2     1345.25     1432.88     25.28 o
   3   5   2     1031.60     1036.10     25.57 o
   4   5   2      194.42      225.35      4.95 o
   5   5   2     1560.93     1485.88     44.40 o
   6   5   2      528.11      472.52      8.65 o
   7   5   2       40.17       46.96      6.17 o
   8   5   2       28.29       35.45      7.18 o
   9   5   2        5.34        2.85      7.78 o
  -9   6   2        0.81        1.76      7.24 o
  -8   6   2       23.44       16.73      6.97 o
  -7   6   2      217.19      207.95      8.00 o
  -6   6   2      219.09      212.49      6.79 o
  -5   6   2       20.51       23.38      4.29 o
  -4   6   2     1050.90     1004.44     16.77 o
  -3   6   2      546.78      544.84     25.95 o
  -2   6   2      961.02      984.96      8.25 o
  -1   6   2     6372.47     6489.13     48.19 o
   0   6   2     5676.25     5032.77     37.16 o
   1   6   2     6370.43     6643.63     62.10 o
   2   6   2      960.58     1029.36     21.88 o
   3   6   2      547.04      526.06      9.99 o
   4   6   2     1050.77     1004.67     12.39 o
   5   6   2       20.47       20.21      2.50 o
   6   6   2      219.26      206.50     13.03 o
   7   6   2      216.80      202.08      7.98 o
   8   6   2       23.40       11.32      7.02 o
   9   6   2        0.78       -0.31      7.50 o
  -9   7   2       78.08       78.92     12.35 o
  -8   7   2       11.65        6.96      6.69 o
  -7   7   2      323.56      305.65      8.63 o
  -6   7   2      583.80      582.67     17.80 o
  -5   7   2       98.16       82.65      4.72 o
  -4   7   2      938.11      969.35     21.04 o
  -3   7   2      533.16      559.16     20.35 o
  -2   7   2     1618.32     1758.48     24.36 o
  -1   7   2      364.42      386.15      4.65 o
   0   7   2     1488.26     1575.44      9.25 o
   1   7   2      363.81      392.60      7.50 o
   2   7   2     1618.27     1755.56     21.32 o
   3   7   2      533.40      528.32     10.69 o
   4   7   2      938.82      984.84     42.19 o
   5   7   2       98.60       93.73      4.90 o
   6   7   2      583.24      566.69      9.23 o
   7   7   2      324.04      318.12      8.80 o
   8   7   2       11.56       10.18      6.68 o
   9   7   2       78.16       76.14     12.08 o
  -9   8   2       12.35        2.38     12.06 o
  -8   8   2      251.57      266.24     14.28 o
  -7   8   2       53.02       48.15      6.58 o
  -6   8   2      177.05      176.42      6.57 o
  -5   8   2      626.54      635.89     16.47 o
  -4   8   2      318.73      314.40     12.25 o
  -3   8   2     1499.42     1554.34     53.95 o
  -2   8   2     2612.54     2608.54     13.70 o
  -1   8   2     2273.98     2256.84      9.63 o
   0   8   2      207.72      234.67      4.35 o
   1   8   2     2275.50     2292.22     15.37 o
   2   8   2     2610.53     2572.82     27.34 o
   3   8   2     1498.53     1530.10     55.55 o
   4   8   2      319.25      299.99      9.62 o
   5   8   2      626.25      631.73     28.90 o
   6   8   2      176.44      181.05      8.01 o
   7   8   2       52.92       47.69      6.50 o
   8   8   2      251.61      274.89     15.98 o
   9   8   2       12.49       12.95     13.76 o
  -8   9   2       54.00       46.14     13.28 o
  -7   9   2      696.44      688.24     19.17 o
  -6   9   2      297.60      304.32     15.46 o
  -5   9   2       20.00       33.39      4.01 o
  -4   9   2      316.84      346.30     12.27 o
  -3   9   2     1605.01     1591.64     30.33 o
  -2   9   2      620.23      634.26      9.21 o
  -1   9   2      263.61      270.66      3.97 o
   0   9   2     5345.42     5468.50     59.17 o
   1   9   2      263.93      282.17      8.55 o
   2   9   2      620.39      612.07      8.39 o
   3   9   2     1603.86     1572.51      5.85 o
   4   9   2      317.21      328.28     10.96 o
   5   9   2       19.96       28.06      8.56 o
   6   9   2      297.61      272.43     12.09 o
   7   9   2      695.76      675.74     17.97 o
   8   9   2       53.94       56.15     12.50 o
  -7  10   2       58.86       55.83     10.52 o
  -6  10   2      278.84      266.02     13.69 o
  -5  10   2      877.40      869.44     31.67 o
  -4  10   2      189.71      172.88      3.25 o
  -3  10   2     1218.47     1120.86     11.15 o
  -2  10   2      700.69      645.80      8.09 o
  -1  10   2      357.68      369.55      2.89 o
   0  10   2      611.47      635.24      6.77 o
   1  10   2      356.99      375.04      5.68 o
   2  10   2      703.02      646.04      9.63 o
   3  10   2     1218.80     1121.18     15.24 o
   4  10   2      190.02      166.07      9.41 o
   5  10   2      877.41      821.52     16.87 o
   6  10   2      278.03      257.16     12.59 o
   7  10   2       59.07       51.67     12.30 o
   8  10   2       14.49       -0.94     12.84 o
  -8  11   2        6.22       -3.19     13.00 o
  -7  11   2       35.83       29.39     12.18 o
  -6  11   2      159.85      155.78     12.78 o
  -5  11   2      261.92      234.98     11.98 o
  -4  11   2       77.92       85.23      8.58 o
  -3  11   2       58.99       54.27      5.44 o
  -2  11   2       65.18       62.34      2.58 o
  -1  11   2       43.47       47.21      1.53 o
   0  11   2     1326.62     1301.89     18.40 o
   1  11   2       43.70       52.27      3.52 o
   2  11   2       65.08       72.00      4.33 o
   3  11   2       59.20       54.75      6.67 o
   4  11   2       77.79       78.54      8.28 o
   5  11   2      261.87      226.71     12.11 o
   6  11   2      159.67      139.82     11.11 o
   7  11   2       35.92       26.59     12.30 o
   8  11   2        6.29        2.19     11.83 o
  -8  12   2       24.50       10.36     11.17 o
  -7  12   2       33.76       23.56     12.44 o
  -6  12   2      156.67      152.98     12.20 o
  -5  12   2      487.34      471.12     14.78 o
  -4  12   2      791.85      755.35     15.25 o
  -3  12   2      202.59      202.91      7.77 o
  -2  12   2      235.05      229.65      3.77 o
  -1  12   2      335.52      316.45      2.73 o
   0  12   2     1641.84     1667.28     21.46 o
   1  12   2      336.45      307.32      3.35 o
   2  12   2      235.13      233.53      6.41 o
   3  12   2      202.35      217.45      8.87 o
   4  12   2      792.92      739.71     15.10 o
   5  12   2      487.26      449.81     14.25 o
   6  12   2      157.03      162.87     11.57 o
   7  12   2       33.92       33.65     12.59 o
   8  12   2       24.56       10.82     11.22 o
  -7  13   2       53.33       49.21     12.44 o
  -6  13   2       80.53       79.72     11.14 o
  -5  13   2       50.40       58.86     10.65 o
  -4  13   2      399.54      396.47     12.83 o
  -3  13   2      217.40      177.80     10.75 o
  -2  13   2      688.52      664.90      5.02 o
  -1  13   2      580.91      616.84     10.78 o
   0  13   2     1548.17     1537.48     20.24 o
   1  13   2      580.81      606.00      6.23 o
   2  13   2      689.22      661.73     13.86 o
   3  13   2      217.06      183.04      8.75 o
   4  13   2      400.42      393.96     12.89 o
   5  13   2       50.45       60.14      9.91 o
   6  13   2       80.64       79.89     11.88 o
   7  13   2       53.46       52.61     13.04 o
  -7  14   2       14.51       18.85     11.62 o
  -6  14   2       88.03       85.76     11.72 o
  -5  14   2      203.42      207.82     12.55 o
  -4  14   2      342.84      362.80     12.28 o
  -3  14   2      318.28      287.57      9.65 o
  -2  14   2      257.52      262.43      4.07 o
  -1  14   2      179.48      180.54      4.12 o
   0  14   2      490.01      455.26      7.16 o
   1  14   2      179.27      181.05      4.71 o
   2  14   2      257.70      274.05      5.24 o
   3  14   2      318.21      288.82      8.58 o
   4  14   2      342.10      378.27     12.48 o
   5  14   2      203.00      208.21     12.66 o
   6  14   2       88.26      101.19     12.86 o
   7  14   2       14.54        6.86     12.61 o
  -7  15   2        3.68        3.47      8.94 o
  -6  15   2      163.78      148.85      9.35 o
  -5  15   2       14.15       15.67      7.30 o
  -4  15   2      403.19      396.42      8.24 o
  -3  15   2      210.12      206.98      7.97 o
  -2  15   2      125.08      112.04      5.09 o
  -1  15   2      384.75      411.60      4.97 o
   0  15   2     1341.41     1320.58     20.65 o
   1  15   2      384.11      401.16      5.76 o
   2  15   2      125.43      122.01      4.64 o
   3  15   2      209.77      203.12     16.38 o
   4  15   2      403.73      406.49     13.27 o
   5  15   2       14.22       19.88     10.02 o
   6  15   2      163.61      143.52     12.44 o
   7  15   2        3.68        5.49     11.78 o
  -6  16   2       65.68       61.89      9.32 o
  -5  16   2      160.29      142.40      7.91 o
  -4  16   2       59.04       54.31      6.44 o
  -3  16   2      448.51      413.53      7.37 o
  -2  16   2      179.41      181.26      5.70 o
  -1  16   2      249.72      245.13      5.57 o
   0  16   2     1654.35     1751.19     24.67 o
   1  16   2      250.34      259.46      7.10 o
   2  16   2      179.57      188.01     10.15 o
   3  16   2      449.11      439.59     33.65 o
   4  16   2       58.99       64.13      8.00 o
   5  16   2      160.33      145.22     11.62 o
   6  16   2       65.76       67.92     12.36 o
  -6  17   2        3.73        0.36     10.69 o
  -5  17   2      112.33      132.40      7.32 o
  -4  17   2      148.14      144.57      7.19 o
  -3  17   2      154.45      152.40      6.25 o
  -2  17   2      190.97      172.92      7.65 o
  -1  17   2      498.85      477.44      8.82 o
   0  17   2      967.60      949.54     16.50 o
   1  17   2      498.94      472.68      6.99 o
   2  17   2      190.84      179.06     11.05 o
   3  17   2      154.28      163.47      7.02 o
   4  17   2      147.68      144.86      8.86 o
   5  17   2      112.27      135.31     12.21 o
   6  17   2        3.74        5.50     10.97 o
  -5  18   2        3.64        5.82      6.93 o
  -4  18   2       10.72        5.00      6.38 o
  -3  18   2      102.22       90.30      7.79 o
  -2  18   2       94.94       98.22      7.36 o
  -1  18   2      459.14      417.87     10.97 o
   0  18   2        5.00       12.17      4.48 o
   1  18   2      459.73      432.72     11.25 o
   2  18   2       95.08      109.49     14.67 o
   3  18   2      102.45       92.91     10.03 o
   4  18   2       10.77        4.99      7.84 o
   5  18   2        3.66        4.80     10.51 o
  -4  19   2       20.75       20.17      8.38 o
  -3  19   2       80.72       92.91      7.52 o
  -2  19   2       46.24       34.49      6.84 o
  -1  19   2       34.94       40.31      6.67 o
   0  19   2        6.91       12.41      4.76 o
   1  19   2       34.92       31.12      6.43 o
   2  19   2       46.22       43.88      7.66 o
   3  19   2       80.43       89.69     16.14 o
   4  19   2       20.79       12.96     13.13 o
  -4  20   2       50.87       54.61     10.00 o
  -3  20   2       64.09       63.18      7.96 o
  -2  20   2        4.57        7.26      6.79 o
  -1  20   2       40.18       53.90      6.97 o
   0  20   2       28.05       38.22      6.37 o
   1  20   2       40.20       42.55      6.54 o
   2  20   2        4.63        9.38     15.13 o
   3  20   2       64.16       74.07      9.40 o
   4  20   2       50.73       58.02     16.81 o
  -3  21   2       14.60       22.36      7.78 o
  -2  21   2       55.70       62.90      7.89 o
  -1  21   2       33.23       40.55      7.32 o
   0  21   2        0.91        4.79      9.05 o
   1  21   2       33.21       27.95     11.67 o
   2  21   2       55.91       59.30      7.88 o
   3  21   2       14.56       27.39      9.15 o
   0  22   2        1.30       11.66     10.66 o
   1   0   3     4595.51     4532.49     54.81 o
   2   0   3     5184.71     5232.42     52.60 o
   3   0   3      581.88      669.59      9.32 o
   4   0   3     1995.72     2240.32     13.01 o
   5   0   3      138.05      136.34      5.44 o
   6   0   3      104.79       73.90      5.75 o
   7   0   3       25.60       16.94      5.81 o
   8   0   3      465.12      421.36     10.72 o
   9   0   3       49.86       40.55     11.09 o
  -9   1   3       17.93       14.74      5.72 o
  -8   1   3       46.19       45.94      7.05 o
  -7   1   3      230.21      214.31      7.73 o
  -6   1   3      294.14      313.80      7.90 o
  -5   1   3      475.32      449.24      7.37 o
  -4   1   3      590.91      562.97     14.29 o
  -3   1   3     5135.29     4941.23     93.76 o
  -2   1   3      286.81      277.83      4.05 o
  -1   1   3     1160.41     1115.47      8.02 o
   0   1   3    13271.58    12970.50     99.11 o
   1   1   3     1159.83     1124.54      6.47 o
   2   1   3      286.20      286.18      6.61 o
   3   1   3     5134.05     5063.77     58.04 o
   4   1   3      591.60      576.75     21.16 o
   5   1   3      475.62      438.85      7.65 o
   6   1   3      293.92      296.24      7.55 o
   7   1   3      229.68      208.27      8.43 o
   8   1   3       46.38       58.25      7.32 o
   9   1   3       17.77        9.43      7.70 o
  -9   2   3       76.77       89.29      8.75 o
  -8   2   3       67.83       71.09      7.68 o
  -7   2   3      279.23      282.36      8.81 o
  -6   2   3       70.31       80.51      5.51 o
  -5   2   3      308.87      327.87      6.89 o
  -4   2   3      137.29      150.83      7.79 o
  -3   2   3     4001.13     3939.47     21.86 o
  -2   2   3     1675.91     1516.08      8.31 o
  -1   2   3     1800.69     1911.92      7.60 o
   0   2   3     4123.66     4066.02     39.13 o
   1   2   3     1802.09     1916.81     35.52 o
   2   2   3     1677.20     1576.76      9.92 o
   3   2   3     4000.66     4017.22     48.37 o
   4   2   3      137.10      155.02      8.05 o
   5   2   3      309.03      329.57      6.73 o
   6   2   3       70.59       86.16      6.12 o
   7   2   3      279.93      288.10      8.58 o
   8   2   3       67.78       70.59      7.58 o
   9   2   3       76.82       83.12      8.75 o
  -9   3   3       20.72       35.82      7.92 o
  -8   3   3      150.43      134.02      9.39 o
  -7   3   3      416.77      417.67      9.25 o
  -6   3   3      532.65      534.47      9.06 o
  -5   3   3      558.31      577.30      8.23 o
  -4   3   3     1554.43     1681.51     17.87 o
  -3   3   3      502.87      463.60      8.92 o
  -2   3   3     8392.80     8039.91     87.61 o
  -1   3   3      437.88      463.74      9.47 o
   0   3   3      231.62      301.11      4.19 o
   1   3   3      438.79      467.51      5.20 o
   2   3   3     8384.85     8362.06     61.10 o
   3   3   3      503.83      461.36      4.35 o
   4   3   3     1551.89     1698.94     19.90 o
   5   3   3      557.37      578.19      8.12 o
   6   3   3      533.11      519.76      9.02 o
   7   3   3      415.46      436.96      9.53 o
   8   3   3      151.18      138.70      8.23 o
   9   3   3       20.61       27.67      7.96 o
  -9   4   3       24.75       23.33      7.79 o
  -8   4   3       18.89       14.94      6.98 o
  -7   4   3      265.03      263.36     12.43 o
  -6   4   3      169.67      179.66      6.70 o
  -5   4   3      422.25      477.05      7.59 o
  -4   4   3       20.95       19.55      3.77 o
  -3   4   3      847.74      703.71     11.04 o
  -2   4   3     3989.45     3742.71     16.54 o
  -1   4   3      879.13      851.78      6.13 o
   0   4   3     2190.08     2414.15     91.50 o
   1   4   3      877.16      865.59      5.93 o
   3   4   3      847.81      749.00      4.60 o
   4   4   3       20.88       18.67      2.42 o
   5   4   3      422.76      479.51      5.36 o
   6   4   3      169.50      191.37      4.64 o
   7   4   3      265.20      250.21      8.09 o
   8   4   3       18.90       17.41      6.99 o
   9   4   3       24.80       27.65      8.16 o
  -9   5   3       49.17       54.74      8.06 o
  -8   5   3      221.88      233.73      9.00 o
  -7   5   3       61.13       83.00      7.02 o
  -6   5   3      785.05      755.79     10.05 o
  -5   5   3       56.32       65.36      4.81 o
  -4   5   3      180.52      210.17      4.93 o
  -3   5   3      262.11      314.35      8.58 o
  -2   5   3     1018.66     1056.39      6.73 o
  -1   5   3     4306.02     3753.38     34.63 o
   0   5   3     6464.12     6331.18     50.49 o
   1   5   3     4310.88     3858.08     41.99 o
   2   5   3     1017.54     1097.82      7.85 o
   4   5   3      180.81      213.02      3.34 o
   5   5   3       56.55       63.51      3.12 o
   6   5   3      784.07      755.96     13.78 o
   7   5   3       61.21       76.28      6.64 o
   8   5   3      222.52      247.11      8.89 o
   9   5   3       49.10       58.78      8.30 o
  -9   6   3       10.35       11.03      7.66 o
  -8   6   3       58.17       55.81      7.45 o
  -7   6   3      556.09      556.40     10.40 o
  -6   6   3      263.24      261.04      7.14 o
  -5   6   3       82.10       72.21      4.72 o
  -4   6   3     1636.03     1634.28     24.67 o
  -3   6   3     2085.13     2214.75     18.82 o
  -2   6   3     2914.21     2779.16     25.82 o
  -1   6   3     2933.67     3048.13     15.43 o
   0   6   3      944.26      855.08      5.71 o
   1   6   3     2931.80     3001.37     43.19 o
   2   6   3     2916.99     2858.75     42.63 o
   4   6   3     1635.80     1596.70      7.05 o
   5   6   3       81.83       74.21      2.63 o
   6   6   3      263.30      266.08      7.22 o
   7   6   3      555.58      549.08     10.37 o
   8   6   3       58.42       57.49      7.20 o
   9   6   3       10.43       19.55      7.74 o
  -9   7   3        5.17        5.89     12.87 o
  -8   7   3        5.73        4.92      6.91 o
  -7   7   3      398.22      381.05      9.24 o
  -6   7   3      392.30      367.03     13.63 o
  -5   7   3     1018.53      986.22     23.61 o
  -4   7   3      747.19      740.24     13.65 o
  -3   7   3     1098.05     1107.76     14.37 o
  -2   7   3     3016.78     3020.57     15.96 o
  -1   7   3     1834.06     1804.93     13.86 o
   0   7   3     1187.74     1258.03      8.69 o
   1   7   3     1831.37     1789.47     30.98 o
   2   7   3     3016.81     3078.50     40.41 o
   3   7   3     1098.02     1128.43     14.41 o
   4   7   3      746.70      715.70     13.16 o
   5   7   3     1018.01      961.57      9.53 o
   6   7   3      393.05      358.08      9.25 o
   7   7   3      397.95      383.65     10.08 o
   8   7   3        5.66        6.17      6.82 o
   9   7   3        5.18       -2.95     11.57 o
  -9   8   3       44.41       41.29      9.63 o
  -8   8   3      396.32      409.49     17.87 o
  -7   8   3      425.41      458.84      9.28 o
  -6   8   3     1556.52     1500.38     44.03 o
  -5   8   3      302.67      299.31      6.11 o
  -4   8   3      790.85      826.09     16.37 o
  -3   8   3       60.70       80.79      5.90 o
  -2   8   3      738.48      768.91      6.99 o
  -1   8   3     1765.91     1861.19      7.78 o
   0   8   3      125.29      120.79      3.98 o
   1   8   3     1765.94     1847.36     21.83 o
   3   8   3       60.59       79.72      5.40 o
   4   8   3      791.12      777.93     14.04 o
   5   8   3      302.60      282.75     11.49 o
   6   8   3     1556.58     1498.19     22.69 o
   7   8   3      425.02      448.22      9.41 o
   8   8   3      396.94      392.55     15.94 o
   9   8   3       44.37       45.33     13.95 o
  -8   9   3       33.00       29.47     12.36 o
  -7   9   3        4.22       14.31     11.33 o
  -6   9   3      170.02      172.67     10.42 o
  -5   9   3      431.39      430.33      9.57 o
  -4   9   3      429.68      429.26     18.05 o
  -3   9   3     1809.34     1698.09     12.95 o
  -2   9   3      848.13      927.79      7.04 o
  -1   9   3     1029.36     1055.63     10.26 o
   0   9   3       34.36       34.60      3.73 o
   1   9   3     1029.03     1059.74     11.04 o
   2   9   3      846.74      912.99     12.07 o
   3   9   3     1811.86     1738.49     26.40 o
   4   9   3      429.67      424.01      8.81 o
   5   9   3      431.43      396.06     12.35 o
   6   9   3      170.10      145.31     11.68 o
   7   9   3        4.18        5.40     12.02 o
   8   9   3       33.01       34.93     13.45 o
  -8  10   3       35.12       42.24     12.62 o
  -7  10   3       41.30       27.13     11.85 o
  -6  10   3      744.47      733.92     18.11 o
  -5  10   3      821.84      833.13     26.45 o
  -4  10   3      415.71      397.47     23.08 o
  -3  10   3       96.17       91.58      5.93 o
  -2  10   3     1058.54     1124.04      8.75 o
  -1  10   3      120.82      123.42      3.46 o
   0  10   3      957.88     1010.27     10.82 o
   1  10   3      121.04      129.25      5.57 o
   2  10   3     1061.03     1143.07      8.11 o
   3  10   3       95.87       97.87      7.07 o
   4  10   3      417.14      379.72     10.96 o
   5  10   3      820.86      802.79     16.42 o
   6  10   3      744.56      711.11     17.66 o
   7  10   3       41.33       39.00     11.39 o
   8  10   3       35.19       28.51     12.49 o
  -8  11   3       36.39       29.88      9.16 o
  -7  11   3       21.37       14.05     11.82 o
  -6  11   3      350.83      331.20     14.57 o
  -5  11   3      155.41      133.80     10.40 o
  -4  11   3      374.28      403.69     11.52 o
  -3  11   3       49.29       46.43      4.42 o
  -2  11   3       37.14       37.08      2.32 o
  -1  11   3      352.29      334.78      4.66 o
   0  11   3        0.72        6.15      2.60 o
   1  11   3      352.91      341.86      6.84 o
   2  11   3       37.56       43.64      7.64 o
   3  11   3       49.24       51.24      6.59 o
   4  11   3      374.30      379.74     12.06 o
   5  11   3      155.19      137.28     11.25 o
   6  11   3      351.49      317.51     14.46 o
   7  11   3       21.41        9.07     10.19 o
   8  11   3       36.29       28.97     11.23 o
  -7  12   3       31.57       17.46     10.42 o
  -6  12   3       59.69       53.14      9.98 o
  -5  12   3      154.39      145.81     11.33 o
  -4  12   3       41.20       48.06      5.93 o
  -3  12   3      368.95      344.45      5.82 o
  -2  12   3      490.53      470.01      4.06 o
  -1  12   3      306.05      299.71      4.07 o
   0  12   3       17.55       16.13      2.71 o
   1  12   3      305.91      304.99      6.19 o
   2  12   3      489.86      465.43      9.29 o
   3  12   3      369.80      356.88     10.31 o
   4  12   3       41.12       41.34      8.66 o
   5  12   3      154.30      125.18     10.89 o
   6  12   3       59.35       53.30     11.80 o
   7  12   3       31.58       12.80     10.37 o
  -7  13   3        4.79       -1.41      8.39 o
  -6  13   3      291.24      269.48     10.09 o
  -5  13   3       25.67       19.15      7.43 o
  -4  13   3      282.31      269.59      8.57 o
  -3  13   3       82.40       70.07      4.45 o
  -2  13   3      182.95      194.24      3.71 o
  -1  13   3      292.55      325.20      4.19 o
   0  13   3       36.73       45.59      3.14 o
   1  13   3      292.90      326.92      3.28 o
   2  13   3      183.69      202.54      7.76 o
   3  13   3       82.66       78.01      7.73 o
   4  13   3      282.70      264.86     11.16 o
   5  13   3       25.55       21.78      9.81 o
   6  13   3      290.98      259.37     14.57 o
   7  13   3        4.77       14.50     11.45 o
  -7  14   3        7.31       -2.09     12.49 o
  -6  14   3       19.35       20.69      8.04 o
  -5  14   3      268.98      225.17      9.49 o
  -4  14   3       93.52       94.76      6.47 o
  -3  14   3       76.72       65.29      4.97 o
  -2  14   3      354.53      365.22      5.98 o
  -1  14   3      469.08      474.42      7.04 o
   0  14   3     2223.54     2263.28     21.71 o
   1  14   3      468.87      466.63      5.80 o
   2  14   3      354.86      364.39      8.74 o
   3  14   3       76.89       69.22      8.18 o
   4  14   3       93.67       97.90      9.38 o
   5  14   3      269.21      221.72     12.45 o
   6  14   3       19.42       12.48     10.08 o
   7  14   3        7.35        1.88     12.39 o
  -6  15   3       43.79       37.97      8.40 o
  -5  15   3      270.87      250.67      9.56 o
  -4  15   3      106.92      107.12      6.56 o
  -3  15   3       13.25        7.74      4.90 o
  -2  15   3       31.67       35.16      4.59 o
  -1  15   3     2446.01     2444.82     28.87 o
   0  15   3       76.36      100.56      4.60 o
   1  15   3     2447.23     2437.30     31.95 o
   2  15   3       31.73       40.49      4.49 o
   3  15   3       13.33       12.54      6.71 o
   4  15   3      107.09      109.50     10.29 o
   5  15   3      270.67      273.67     13.70 o
   6  15   3       43.93       44.23     12.32 o
   7  15   3        4.03        7.47     12.67 o
  -6  16   3       72.75       59.32      8.83 o
  -5  16   3      379.63      345.55      8.79 o
  -4  16   3       33.37       16.26      5.77 o
  -3  16   3     1182.49     1161.76     10.63 o
  -2  16   3       54.19       49.72      4.96 o
  -1  16   3     1416.31     1412.00     26.99 o
   0  16   3       71.04       87.94      6.51 o
   1  16   3     1416.98     1419.26     31.39 o
   2  16   3       54.16       56.52      5.16 o
   3  16   3     1181.68     1161.26     46.36 o
   4  16   3       33.36       26.96      9.15 o
   5  16   3      379.87      367.84     14.30 o
   6  16   3       72.46       69.11     11.38 o
  -6  17   3       29.64       31.54      7.42 o
  -5  17   3       47.88       45.47      7.02 o
  -4  17   3       83.74       89.59      6.91 o
  -3  17   3      300.12      272.98      7.13 o
  -2  17   3       30.48       33.12      6.58 o
  -1  17   3     1658.82     1612.23     31.34 o
   0  17   3        1.89        9.61      4.58 o
   1  17   3     1658.55     1627.49     38.93 o
   2  17   3       30.68       32.34      9.50 o
   3  17   3      299.92      273.92      9.30 o
   4  17   3       84.06       92.49      8.55 o
   5  17   3       47.95       54.37     10.55 o
   6  17   3       29.76       27.62     12.32 o
  -5  18   3       24.60       26.19      6.86 o
  -4  18   3       63.89       66.43      6.74 o
  -3  18   3      141.17      131.86      8.42 o
  -2  18   3      320.13      329.83      8.72 o
  -1  18   3       64.66       71.37      6.50 o
   0  18   3      205.55      196.23      5.69 o
   1  18   3       64.87       76.81      6.32 o
   2  18   3      320.53      314.31     11.85 o
   3  18   3      141.68      124.77     16.16 o
   4  18   3       64.02       64.08      8.05 o
   5  18   3       24.64       26.79      8.62 o
  -4  19   3        1.64        4.06      8.73 o
  -3  19   3       19.51       20.73      6.84 o
  -2  19   3      131.93      121.31      7.97 o
  -1  19   3        6.33       20.36      6.31 o
   0  19   3       77.89       71.93      6.96 o
   1  19   3        6.38        6.11      6.37 o
   2  19   3      131.86      124.99      9.96 o
   3  19   3       19.56       35.63     15.02 o
  -4  20   3       10.52        4.80      9.52 o
  -3  20   3       21.32       22.88      7.27 o
  -2  20   3        2.47        3.95      6.52 o
  -1  20   3      228.24      235.06      8.30 o
   0  20   3        0.80        2.11      9.53 o
   1  20   3      227.91      241.31      8.41 o
   2  20   3        2.44       10.48      8.09 o
   3  20   3       21.17       20.09     14.73 o
   4  20   3       10.55        5.70     16.37 o
  -2  21   3       14.96       20.52      7.23 o
  -1  21   3       28.47       33.33      6.75 o
   0  21   3       58.65       66.99     10.28 o
   1  21   3       28.33       23.58     10.06 o
   2  21   3       14.91        8.70      7.23 o
   0  22   3       38.32       45.37     11.47 o
   0   0   4     3573.47     3714.74     53.84 o
   1   0   4      114.93      154.37      5.54 o
   2   0   4      884.49      863.32      6.11 o
   3   0   4      489.91      529.53     22.72 o
   4   0   4     1693.49     1740.78     11.09 o
   5   0   4     2963.07     3189.70     17.37 o
   6   0   4       25.74       24.30      5.53 o
   7   0   4        2.26       10.68      4.61 o
   8   0   4      103.83       95.19      6.15 o
   9   0   4      230.02      251.48     10.06 o
  -9   1   4       39.60       35.12      8.50 o
  -8   1   4      181.59      188.22      6.85 o
  -7   1   4       23.90       21.69      6.51 o
  -6   1   4      390.70      400.46      8.55 o
  -5   1   4     1094.12     1106.94     34.78 o
  -4   1   4      252.59      208.43      5.43 o
  -3   1   4      394.34      386.42      5.58 o
  -2   1   4     2557.21     2393.24     10.14 o
  -1   1   4     8392.72     8814.55     63.29 o
   0   1   4      399.36      479.02     20.14 o
   1   1   4     8396.76     8507.35     92.22 o
   2   1   4     2555.12     2413.17     46.24 o
   3   1   4      394.80      405.26      5.09 o
   4   1   4      253.72      219.03      4.82 o
   5   1   4     1094.42     1125.30     16.70 o
   6   1   4      390.32      396.89      8.18 o
   7   1   4       23.73       24.97      4.71 o
   8   1   4      181.51      182.70      8.94 o
   9   1   4       39.52       37.99      8.37 o
  -9   2   4        6.49       13.18      5.91 o
  -8   2   4      105.66      112.11      6.06 o
  -7   2   4       75.14       67.29      8.99 o
  -6   2   4      114.35      108.53      6.00 o
  -5   2   4      191.69      221.22      6.22 o
  -4   2   4     1661.50     1737.29     17.47 o
  -3   2   4      278.16      264.53      5.09 o
  -2   2   4     2582.14     2482.39     10.98 o
  -1   2   4     1937.82     1846.08     22.97 o
   0   2   4    10816.76    10524.63     55.10 o
   1   2   4     1940.85     1836.65     10.47 o
   2   2   4     2581.84     2508.79     43.24 o
   3   2   4      277.98      275.68      4.66 o
   4   2   4     1660.38     1779.11     16.53 o
   5   2   4      192.14      217.98      4.38 o
   6   2   4      113.90      108.88      4.59 o
   7   2   4       75.22       68.06      4.89 o
   8   2   4      105.77      107.76      7.80 o
   9   2   4        6.50        6.95      8.00 o
  -9   3   4       59.60       54.03      6.47 o
  -8   3   4       35.41       42.17      5.97 o
  -7   3   4      673.87      607.82     11.94 o
  -6   3   4      309.78      276.43      7.34 o
  -5   3   4      677.69      653.00      8.54 o
  -4   3   4     1489.31     1370.01     16.18 o
  -3   3   4     3123.06     3240.68     14.56 o
  -2   3   4      222.39      220.68      4.65 o
  -1   3   4     1363.65     1253.41     18.22 o
   0   3   4      195.66      165.17      2.73 o
   1   3   4     1364.52     1271.10      6.60 o
   2   3   4      222.69      234.90      3.80 o
   3   3   4     3119.28     3306.47     35.82 o
   4   3   4     1488.25     1437.02      8.72 o
   5   3   4      678.41      663.26      6.34 o
   6   3   4      309.93      282.75      5.49 o
   7   3   4      674.44      612.94     10.62 o
   8   3   4       35.46       37.46      7.22 o
   9   3   4       59.59       61.43      8.09 o
  -9   4   4        5.13        8.34      5.97 o
  -8   4   4       27.34       30.76      5.76 o
  -7   4   4      289.39      272.83      8.49 o
  -6   4   4       37.51       36.06      5.48 o
  -5   4   4       78.94       87.18      7.35 o
  -4   4   4      847.05      808.28     12.78 o
  -3   4   4     1533.63     1412.11     10.38 o
  -2   4   4     2205.12     2368.75     33.78 o
  -1   4   4     4526.99     4743.11     47.22 o
   0   4   4      211.36      199.89      6.84 o
   1   4   4     4520.34     4709.38     43.36 o
   2   4   4     2205.74     2436.55     12.86 o
   3   4   4     1537.27     1449.30      8.14 o
   4   4   4      848.42      851.96      6.39 o
   5   4   4       78.79       88.86      3.39 o
   6   4   4       37.51       31.67      3.76 o
   7   4   4      288.96      293.88      8.58 o
   8   4   4       27.33       34.38      7.12 o
   9   4   4        5.11        6.47      7.52 o
  -9   5   4        8.65       10.12      6.33 o
  -8   5   4       37.53       48.45      5.92 o
  -7   5   4      193.67      189.21      7.99 o
  -6   5   4      306.00      345.71      8.01 o
  -5   5   4      407.33      425.56     14.17 o
  -4   5   4      116.19      136.74      7.94 o
  -3   5   4      778.86      814.80      8.54 o
  -2   5   4     1940.36     1954.82     18.22 o
  -1   5   4     3143.65     2996.69     14.81 o
   0   5   4     3668.90     3541.16     32.28 o
   1   5   4     3145.56     3056.38     29.86 o
   2   5   4     1940.76     2000.25     11.13 o
   4   5   4      115.96      132.27      3.66 o
   5   5   4      407.13      420.88      8.89 o
   6   5   4      306.30      342.91      9.57 o
   7   5   4      193.75      185.42      8.03 o
   8   5   4       37.59       48.13      7.39 o
   9   5   4        8.52       18.78      7.70 o
  -9   6   4       15.01       20.12      6.55 o
  -8   6   4      232.39      235.38      7.49 o
  -7   6   4      123.59      124.85      7.46 o
  -6   6   4      176.99      176.64      6.91 o
  -5   6   4      133.09      134.65      5.28 o
  -4   6   4      100.06      100.40      8.04 o
  -3   6   4      529.34      597.08      8.06 o
  -2   6   4      500.28      430.10      8.91 o
  -1   6   4     3988.57     3864.19     21.28 o
   0   6   4     4992.99     5095.55     41.36 o
   1   6   4     3990.96     3855.13     51.66 o
   2   6   4      497.82      447.69      5.95 o
   4   6   4      100.03      109.63      2.29 o
   5   6   4      133.10      133.89      3.21 o
   6   6   4      177.17      176.70      6.50 o
   7   6   4      123.88      129.56      7.07 o
   8   6   4      232.63      247.05      9.91 o
   9   6   4       15.03       26.00      7.83 o
  -9   7   4       22.08       18.89      9.33 o
  -8   7   4      109.02      116.77      6.52 o
  -7   7   4      247.58      244.36      8.45 o
  -6   7   4     1051.51      976.77     11.81 o
  -5   7   4     2459.86     2517.94     47.17 o
  -4   7   4      649.17      695.86     13.97 o
  -3   7   4     4713.13     4846.65     31.05 o
  -2   7   4     2588.29     2559.15     12.69 o
  -1   7   4      840.89      811.52      8.84 o
   0   7   4      397.03      427.74      4.02 o
   1   7   4      839.44      815.03      7.38 o
   2   7   4     2584.50     2608.37     43.79 o
   3   7   4     4714.00     5014.10     72.71 o
   4   7   4      649.96      670.29     12.80 o
   5   7   4     2461.34     2487.08     25.31 o
   6   7   4     1051.06      977.65     19.14 o
   7   7   4      247.79      254.48     15.06 o
   8   7   4      108.77      131.62      7.96 o
   9   7   4       22.13       22.71     12.63 o
  -8   8   4       84.73       76.31      8.14 o
  -7   8   4      284.75      297.56     10.92 o
  -6   8   4       62.66       64.82      5.76 o
  -5   8   4      223.14      207.81      5.92 o
  -4   8   4      153.61      158.18      3.92 o
  -3   8   4      493.98      528.85      7.82 o
  -2   8   4      289.05      292.70      4.43 o
  -1   8   4     6080.88     6132.81     53.69 o
   0   8   4     1566.47     1515.12      9.83 o
   1   8   4     6078.78     6206.15     57.90 o
   2   8   4      288.00      296.83      4.60 o
   3   8   4      493.39      557.70      6.72 o
   4   8   4      153.61      156.97      9.34 o
   5   8   4      222.33      204.01     11.22 o
   6   8   4       62.43       75.05     11.65 o
   7   8   4      284.61      284.37     14.62 o
   8   8   4       84.64       94.97     13.50 o
  -8   9   4       31.85       36.30      9.17 o
  -7   9   4       20.77       12.56      7.51 o
  -6   9   4       78.42       88.11      5.81 o
  -5   9   4      285.00      283.27      5.98 o
  -4   9   4      588.07      585.67     11.66 o
  -3   9   4      485.57      508.15      6.78 o
  -2   9   4     1885.37     1967.02     12.08 o
  -1   9   4     4757.76     4729.98     42.19 o
   0   9   4     1314.03     1333.78      8.33 o
   1   9   4     4755.67     4760.26     35.16 o
   3   9   4      485.76      544.22     11.29 o
   4   9   4      587.66      579.70     21.73 o
   5   9   4      284.97      278.10     11.68 o
   6   9   4       78.35       79.76     11.87 o
   7   9   4       20.54       13.87      9.73 o
   8   9   4       31.95       33.80     13.34 o
  -8  10   4        8.74       -0.17     12.89 o
  -7  10   4      191.39      168.71      9.32 o
  -6  10   4      360.23      360.06     10.75 o
  -5  10   4      292.16      295.61      7.70 o
  -4  10   4       35.58       31.33      2.72 o
  -3  10   4      311.92      334.73      8.86 o
  -2  10   4       63.54       74.24      2.13 o
  -1  10   4      289.71      294.05      5.67 o
   0  10   4     1500.21     1666.18     18.92 o
   1  10   4      290.22      282.32      3.71 o
   2  10   4       64.18       83.65      8.27 o
   3  10   4      311.79      334.92      3.78 o
   4  10   4       35.51       32.29      8.22 o
   5  10   4      291.68      265.67     11.55 o
   6  10   4      360.23      342.92     15.26 o
   7  10   4      191.21      175.20     13.23 o
   8  10   4        8.73        9.98     10.96 o
  -8  11   4       18.10        9.98      8.58 o
  -7  11   4       42.90       37.72      8.08 o
  -6  11   4      554.88      539.45     11.74 o
  -5  11   4      240.36      222.87      8.44 o
  -4  11   4       53.48       51.35      6.03 o
  -3  11   4      218.49      211.64      4.96 o
  -2  11   4        2.66        2.62      1.82 o
  -1  11   4      176.34      196.93      3.96 o
   0  11   4        1.45        5.11      3.65 o
   1  11   4      175.23      189.50      4.20 o
   2  11   4        2.70       15.04      4.93 o
   3  11   4      218.21      220.24      8.79 o
   4  11   4       53.44       48.98      8.23 o
   5  11   4      240.27      218.45     12.32 o
   6  11   4      554.09      513.70     16.72 o
   7  11   4       42.97       43.19     11.82 o
   8  11   4       18.08       25.02     11.58 o
  -8  12   4        2.05       -3.35     13.19 o
  -7  12   4       10.50       10.20      8.85 o
  -6  12   4      115.54      100.39      7.70 o
  -5  12   4      336.38      335.02      9.51 o
  -4  12   4      173.00      173.18      9.22 o
  -3  12   4      177.95      174.70      5.02 o
  -2  12   4      700.13      712.65      7.09 o
  -1  12   4      580.16      556.66      5.74 o
   0  12   4      639.04      590.52      6.98 o
   1  12   4      580.56      560.48      9.05 o
   2  12   4      700.32      702.08      9.08 o
   3  12   4      177.78      169.55      8.52 o
   4  12   4      172.85      172.36      9.73 o
   5  12   4      336.52      320.41     12.81 o
   6  12   4      115.67       90.06     11.22 o
   7  12   4       10.41        3.52     11.26 o
   8  12   4        2.08       -1.35     12.57 o
  -7  13   4        4.84        5.91     11.95 o
  -6  13   4      212.44      194.28     10.05 o
  -5  13   4      139.33      136.78      8.18 o
  -4  13   4      351.46      330.66      9.08 o
  -3  13   4       53.68       55.24      4.40 o
  -2  13   4        6.04        5.55      2.26 o
  -1  13   4      261.71      268.48      6.42 o
   0  13   4      208.67      182.83      3.38 o
   1  13   4      262.21      271.02      4.16 o
   2  13   4        5.98       11.28      7.46 o
   3  13   4       53.72       58.35      7.57 o
   4  13   4      352.33      320.39     12.14 o
   5  13   4      139.55      121.13     11.79 o
   6  13   4      211.89      201.27     13.00 o
   7  13   4        4.79       -1.01     10.46 o
  -6  14   4       98.86       79.69      8.64 o
  -5  14   4       41.15       27.48      7.33 o
  -4  14   4      165.30      179.45      6.88 o
  -3  14   4       83.92       79.21      5.15 o
  -2  14   4     2442.60     2418.80     22.98 o
  -1  14   4      268.10      286.41      6.77 o
   0  14   4     1368.24     1384.10     12.39 o
   1  14   4      267.78      283.28      9.33 o
   2  14   4     2442.80     2431.03     33.34 o
   3  14   4       83.67       85.43      8.68 o
   4  14   4      164.91      182.42     11.04 o
   5  14   4       40.85       35.16      9.58 o
   6  14   4       98.71       96.27     12.92 o
   7  14   4        0.90       -0.58     11.10 o
  -7  15   4        6.57       -0.01      8.02 o
  -6  15   4      111.47      111.07      9.08 o
  -5  15   4      118.95      102.83      7.05 o
  -4  15   4      434.90      437.97      8.58 o
  -3  15   4        8.87       11.20      4.85 o
  -2  15   4      621.64      649.08      9.83 o
  -1  15   4      349.08      353.97      5.74 o
   0  15   4      681.34      667.78      6.63 o
   1  15   4      349.10      340.66      6.53 o
   2  15   4      622.45      655.23     14.31 o
   3  15   4        8.80       13.13      6.88 o
   4  15   4      434.69      463.69     14.25 o
   5  15   4      118.98      110.78     11.62 o
   6  15   4      111.38      113.82     12.11 o
   7  15   4        6.62        6.22     12.78 o
  -6  16   4        8.50        7.82      7.76 o
  -5  16   4        1.61        3.38      6.49 o
  -4  16   4        8.59        8.30      6.18 o
  -3  16   4      169.94      187.67      6.19 o
  -2  16   4      272.63      267.83      6.13 o
  -1  16   4      167.86      155.71      6.45 o
   0  16   4     1444.73     1409.73     17.30 o
   1  16   4      168.55      148.65      6.97 o
   2  16   4      272.10      283.42      9.97 o
   3  16   4      169.71      192.03      8.50 o
   4  16   4        8.47        6.65      9.06 o
   5  16   4        1.59        2.58     10.45 o
   6  16   4        8.53        6.21     11.80 o
  -6  17   4        3.66        1.95      7.89 o
  -5  17   4       79.92       73.23      7.39 o
  -4  17   4       47.20       52.77      6.22 o
  -3  17   4        9.99        7.62      5.28 o
  -2  17   4       34.83       36.73      7.04 o
  -1  17   4       18.21       27.67      6.13 o
   0  17   4      466.38      462.79      8.51 o
   1  17   4       18.05       26.06      7.11 o
   2  17   4       34.81       33.96     13.48 o
   3  17   4        9.90       16.08      7.28 o
   4  17   4       46.99       55.01      7.94 o
   5  17   4       79.71       71.91     11.62 o
   6  17   4        3.74        3.11     10.94 o
  -5  18   4        1.21       10.79      6.59 o
  -4  18   4       53.93       60.72      6.83 o
  -3  18   4      125.74      108.37      7.54 o
  -2  18   4        6.47       10.85      6.33 o
  -1  18   4      135.99      150.42      7.27 o
   0  18   4      250.30      233.15      6.87 o
   1  18   4      135.79      137.38      6.83 o
   2  18   4        6.48        4.20      8.01 o
   3  18   4      125.71      124.14     15.12 o
   4  18   4       53.92       56.94      8.46 o
   5  18   4        1.21        3.25     10.25 o
  -4  19   4       49.12       55.28      9.56 o
  -3  19   4       27.37       15.97      7.30 o
  -2  19   4      155.45      177.53      7.90 o
  -1  19   4       33.81       34.13      6.45 o
   0  19   4       12.09       19.70      6.49 o
   1  19   4       33.76       20.69      9.10 o
   2  19   4      155.63      166.91     10.56 o
   3  19   4       27.41       27.49     13.12 o
   4  19   4       49.29       60.92     16.36 o
  -3  20   4       63.36       66.20      7.85 o
  -2  20   4        8.54        7.56      7.26 o
  -1  20   4        2.89        9.63      6.37 o
   0  20   4        5.14        6.54      8.78 o
   1  20   4        2.89       -3.36      9.02 o
   2  20   4        8.56        5.17     12.59 o
   3  20   4       63.29       81.00     15.71 o
  -2  21   4       10.49       13.61      7.01 o
  -1  21   4       10.10        6.18      7.07 o
   0  21   4       14.21       16.56     10.15 o
   1  21   4       10.16       10.42     13.85 o
   2  21   4       10.57       10.88     10.15 o
   1   0   5       75.06       93.01      4.92 o
   2   0   5       12.38        8.11      3.97 o
   3   0   5      310.13      261.31      4.78 o
   4   0   5     5563.67     5823.53     19.79 o
   5   0   5      507.26      488.17      7.32 o
   6   0   5      110.77      119.66      4.67 o
   7   0   5       13.79        9.36      4.83 o
   8   0   5        2.19        1.59      5.98 o
   9   0   5        0.41       14.77      7.86 o
  -9   1   5       11.98       15.91      7.37 o
  -8   1   5       93.46      109.33      6.40 o
  -7   1   5      304.74      321.56      7.08 o
  -6   1   5      322.14      328.58      6.20 o
  -5   1   5      693.64      697.59     14.07 o
  -4   1   5      894.66      932.55      9.00 o
  -3   1   5      613.57      664.41     12.77 o
  -2   1   5     2317.06     2257.35     14.30 o
  -1   1   5      305.91      289.45      7.57 o
   0   1   5     6158.16     5845.09     54.16 o
   1   1   5      305.55      286.76      4.68 o
   2   1   5     2317.36     2294.13     12.77 o
   3   1   5      612.66      672.99      6.31 o
   4   1   5      894.84      935.35      8.22 o
   5   1   5      693.65      704.97      8.31 o
   6   1   5      321.15      327.15      5.94 o
   7   1   5      304.72      310.60      6.63 o
   8   1   5       93.29      109.26      8.11 o
   9   1   5       11.94       20.48      7.72 o
  -9   2   5       20.44       26.46      6.39 o
  -8   2   5      132.40      142.09      6.44 o
  -7   2   5       91.56      111.03      5.70 o
  -6   2   5      161.03      164.32      5.42 o
  -5   2   5      339.29      352.31      7.28 o
  -4   2   5      292.35      306.20      6.24 o
  -3   2   5     1955.85     2010.74     13.19 o
  -2   2   5     2282.00     2160.32     49.84 o
  -1   2   5     5392.20     5503.12     50.19 o
   0   2   5       96.89      172.35     70.31 o
   1   2   5     5397.79     5397.29     61.31 o
   2   2   5     2283.36     2208.22     11.60 o
   3   2   5     1954.12     2045.70     12.45 o
   4   2   5      293.14      321.78      5.24 o
   5   2   5      339.69      371.03      6.34 o
   6   2   5      160.66      155.22      4.79 o
   7   2   5       91.48      114.19      5.25 o
   8   2   5      132.81      138.68      8.29 o
   9   2   5       20.30       21.22      7.37 o
  -9   3   5       21.81       29.18      6.21 o
  -8   3   5      100.79       94.65      6.21 o
  -7   3   5      154.03      139.85      6.02 o
  -6   3   5      290.68      284.27      9.61 o
  -5   3   5      214.32      192.27      6.17 o
  -4   3   5      754.08      714.24      8.70 o
  -3   3   5      818.85      823.10      8.24 o
  -2   3   5     5214.78     5122.07     98.04 o
  -1   3   5      118.04      126.98      7.12 o
   0   3   5    14083.38    13332.92    105.20 o
   1   3   5      117.05      121.46      4.93 o
   2   3   5     5212.88     5163.73     49.10 o
   3   3   5      818.06      863.43      8.00 o
   4   3   5      755.05      724.05     10.95 o
   5   3   5      213.86      196.74      5.01 o
   6   3   5      290.57      282.07      5.56 o
   7   3   5      153.60      141.59      7.59 o
   8   3   5      101.20       91.73      8.35 o
   9   3   5       21.76       30.23      7.80 o
  -9   4   5       50.32       63.64      6.85 o
  -8   4   5      122.98      146.30      6.59 o
  -7   4   5      221.67      185.26      6.49 o
  -6   4   5      438.30      421.20      8.37 o
  -5   4   5      468.95      494.29      8.69 o
  -4   4   5     1376.77     1371.95     13.32 o
  -3   4   5       96.09       71.56      5.01 o
  -2   4   5      516.44      531.53      5.14 o
  -1   4   5      544.50      564.47      4.22 o
   0   4   5       81.79       85.25      2.62 o
   1   4   5      542.54      544.26      4.92 o
   2   4   5      516.33      535.67      7.62 o
   3   4   5       95.28       78.22      3.48 o
   4   4   5     1377.52     1399.42     10.38 o
   5   4   5      468.43      529.38      5.68 o
   6   4   5      438.02      438.49      8.13 o
   7   4   5      221.82      203.22      8.11 o
   8   4   5      123.44      152.28      8.10 o
   9   4   5       50.47       61.53      7.79 o
  -9   5   5       70.73       79.20      6.69 o
  -8   5   5       58.13       52.12      6.29 o
  -7   5   5       93.47       95.14      6.05 o
  -6   5   5       15.06       10.63      4.35 o
  -5   5   5      947.45      953.89      9.18 o
  -4   5   5        2.57        7.60      4.68 o
  -3   5   5       13.83       14.39      3.94 o
  -2   5   5       11.09       12.90      2.93 o
  -1   5   5      314.56      333.65      4.04 o
   0   5   5      646.54      572.27      4.06 o
   1   5   5      315.38      334.69      4.76 o
   2   5   5       11.16       12.42      4.32 o
   4   5   5        2.54       10.92      2.95 o
   5   5   5      948.47      996.06      8.24 o
   6   5   5       15.12       15.39      5.54 o
   7   5   5       93.83       97.86      6.70 o
   8   5   5       58.02       52.70      7.24 o
   9   5   5       70.58       79.29      8.22 o
  -9   6   5       12.74       13.93      6.05 o
  -8   6   5       59.26       67.44      6.53 o
  -7   6   5      206.34      205.82      6.89 o
  -6   6   5      251.65      252.96      6.18 o
  -5   6   5      311.04      320.16      5.75 o
  -4   6   5       16.60       12.23      4.36 o
  -3   6   5     1840.08     1918.70     21.86 o
  -2   6   5      937.56      909.48      6.92 o
  -1   6   5      487.55      476.75      4.82 o
   0   6   5     4658.91     4951.53     42.26 o
   1   6   5      486.99      490.39      5.37 o
   2   6   5      938.46      902.43      8.52 o
   3   6   5     1841.40     1957.13     13.62 o
   5   6   5      312.49      333.14     11.87 o
   6   6   5      251.80      255.13     11.98 o
   7   6   5      206.59      205.81      8.15 o
   8   6   5       59.44       70.34      7.69 o
   9   6   5       12.75       17.06     13.32 o
  -9   7   5       16.69       13.56      7.93 o
  -8   7   5        2.39        6.07      5.99 o
  -7   7   5      584.05      537.88      8.78 o
  -6   7   5      180.34      173.36      5.66 o
  -5   7   5      984.79     1002.18      8.73 o
  -4   7   5      862.48      763.04      9.75 o
  -3   7   5      628.22      656.18      8.84 o
  -2   7   5     2636.60     2707.35      9.94 o
  -1   7   5      506.34      485.85      5.25 o
   0   7   5      560.77      514.41      4.54 o
   1   7   5      506.90      496.00      6.32 o
   2   7   5     2633.66     2712.64     50.54 o
   3   7   5      627.43      688.32      8.54 o
   5   7   5      984.41      989.48     17.52 o
   6   7   5      180.56      171.09     10.68 o
   7   7   5      583.61      529.19     16.41 o
   8   7   5        2.38        2.76     10.07 o
   9   7   5       16.70       19.36     12.48 o
  -8   8   5      305.14      311.56     11.41 o
  -7   8   5       65.07       58.69      5.71 o
  -6   8   5      251.51      239.40      6.27 o
  -5   8   5      177.20      183.85      7.25 o
  -4   8   5      988.15      983.96     11.07 o
  -3   8   5     1031.13     1022.81      8.61 o
  -2   8   5     3180.48     3403.89     13.81 o
  -1   8   5     5834.36     6331.56     65.80 o
   0   8   5      102.35      101.46      3.36 o
   1   8   5     5835.54     6358.38     55.78 o
   2   8   5     3178.59     3495.12     56.30 o
   3   8   5     1031.09     1035.42      9.37 o
   4   8   5      988.15     1042.32     11.14 o
   5   8   5      177.51      184.08     11.10 o
   6   8   5      252.13      230.37     12.32 o
   7   8   5       64.98       44.92     11.54 o
   8   8   5      305.48      310.77     16.80 o
  -8   9   5       95.65      104.96      9.33 o
  -7   9   5      234.38      244.83     10.14 o
  -6   9   5     1287.49     1313.64     17.67 o
  -5   9   5      191.64      189.50      6.16 o
  -4   9   5     1990.06     1943.94     31.05 o
  -3   9   5     1395.60     1274.45     21.11 o
  -2   9   5      895.24      871.20      6.63 o
  -1   9   5      637.77      628.61     10.94 o
   0   9   5      645.23      631.38      5.30 o
   1   9   5      638.01      627.60      6.72 o
   3   9   5     1395.25     1332.24      9.55 o
   4   9   5     1989.36     1997.36     30.54 o
   5   9   5      191.84      191.46      9.13 o
   6   9   5     1287.15     1319.93     21.94 o
   7   9   5      234.88      269.28     15.28 o
   8   9   5       95.82      104.45     13.80 o
  -8  10   5       13.72       13.45     11.70 o
  -7  10   5       92.47       87.94      8.60 o
  -6  10   5      127.34      126.13      9.01 o
  -5  10   5      101.77      100.75      4.41 o
  -4  10   5      275.60      322.15      8.20 o
  -3  10   5       32.33       35.95      4.62 o
  -2  10   5     3283.57     3233.87     12.00 o
  -1  10   5      266.75      278.29      5.48 o
   0  10   5      263.22      205.49      3.95 o
   1  10   5      266.59      278.51      5.25 o
   3  10   5       32.27       33.32      3.31 o
   4  10   5      276.44      301.13     11.02 o
   5  10   5      102.02       89.20     10.05 o
   6  10   5      127.64      110.68     10.92 o
   7  10   5       92.30       86.51     13.26 o
   8  10   5       13.66       16.30     10.87 o
  -8  11   5       32.37       12.33      8.59 o
  -7  11   5       25.56       27.31      8.68 o
  -6  11   5       17.75       17.95      6.84 o
  -5  11   5       49.53       48.61      7.44 o
  -4  11   5       50.31       47.26      6.30 o
  -3  11   5      159.64      150.28      4.69 o
  -2  11   5      375.61      412.54      6.60 o
  -1  11   5     1089.24     1162.08     13.92 o
   0  11   5      580.33      631.07      9.55 o
   1  11   5     1090.13     1151.09     13.21 o
   3  11   5      160.56      167.65      8.22 o
   4  11   5       50.18       58.23      7.85 o
   5  11   5       49.43       31.90     10.07 o
   6  11   5       17.76       13.61      9.85 o
   7  11   5       25.36       33.36     12.49 o
   8  11   5       32.33       24.62     11.97 o
  -7  12   5       52.32       62.46      8.22 o
  -6  12   5       83.01       78.76      8.42 o
  -5  12   5       35.14       21.24      6.68 o
  -4  12   5      228.42      232.74      8.30 o
  -3  12   5        5.65        5.39      3.83 o
  -2  12   5      338.60      356.14      5.41 o
  -1  12   5      462.65      497.69      8.02 o
   0  12   5     1207.30     1267.13      9.47 o
   1  12   5      462.39      497.16      8.31 o
   2  12   5      338.33      323.20     12.09 o
   3  12   5        5.82       10.39      6.99 o
   4  12   5      228.72      231.60     10.88 o
   5  12   5       35.17       10.37      9.22 o
   6  12   5       82.91       78.58     12.23 o
   7  12   5       52.28       53.63     12.96 o
  -7  13   5        3.48        3.75      8.49 o
  -6  13   5      126.90      125.12      9.60 o
  -5  13   5       47.11       45.25      6.77 o
  -4  13   5       99.80       98.99      6.23 o
  -3  13   5       56.33       51.97      4.45 o
  -2  13   5       72.88       67.11      2.75 o
  -1  13   5      190.17      186.25      6.49 o
   0  13   5      731.42      775.07      6.86 o
   1  13   5      190.45      185.86      5.65 o
   2  13   5       73.54       69.49      6.66 o
   3  13   5       56.12       53.83      7.92 o
   4  13   5       99.93       88.83      9.95 o
   5  13   5       47.07       41.46     10.54 o
   6  13   5      126.62      126.33     12.77 o
  -7  14   5       13.30        9.06      9.32 o
  -6  14   5       77.63       70.71      9.21 o
  -4  14   5       93.14       89.88      6.29 o
  -3  14   5      399.70      373.50      6.57 o
  -2  14   5      253.37      271.16      5.61 o
  -1  14   5       70.08       63.96      5.70 o
   0  14   5      232.24      208.50      3.93 o
   1  14   5       69.99       58.15      3.00 o
   2  14   5      253.58      262.88      8.03 o
   3  14   5      400.31      363.48     11.57 o
   4  14   5       93.40       90.84     10.11 o
   5  14   5        5.94       -2.82     10.41 o
   6  14   5       77.62       70.54     11.44 o
   7  14   5       13.44        4.21     10.89 o
  -6  15   5       80.29       80.61      9.39 o
  -5  15   5      100.68      100.32      7.14 o
  -4  15   5      116.93       98.81      6.64 o
  -3  15   5      149.50      170.77      5.88 o
  -2  15   5      176.30      181.56      5.42 o
  -1  15   5     1263.78     1231.01     11.59 o
   0  15   5      256.32      253.07      5.34 o
   1  15   5     1264.29     1252.12     17.95 o
   2  15   5      176.15      186.04      9.55 o
   3  15   5      149.54      167.57     26.91 o
   4  15   5      117.14       96.80     10.47 o
   5  15   5      100.57       97.38     10.77 o
   6  15   5       80.31       83.21     12.77 o
  -6  16   5        8.11        3.93      7.13 o
  -5  16   5       11.15        9.78      6.25 o
  -4  16   5      196.01      202.67      7.54 o
  -3  16   5      151.06      141.16      5.87 o
  -2  16   5      226.69      235.22      7.57 o
  -1  16   5      787.42      817.42     12.14 o
   0  16   5      136.41      147.44      7.47 o
   1  16   5      787.15      805.43     15.39 o
   2  16   5      226.84      242.51      8.70 o
   3  16   5      150.76      145.88      8.78 o
   4  16   5      196.01      199.89     11.46 o
   5  16   5       11.15       15.65      9.81 o
   6  16   5        8.03        1.63     11.22 o
  -5  17   5       11.87       17.83      6.56 o
  -4  17   5       30.71       30.93      6.24 o
  -3  17   5      460.95      439.81      7.46 o
  -2  17   5       31.69       28.78      6.72 o
  -1  17   5      293.81      292.25      7.95 o
   0  17   5      903.95      868.69     10.76 o
   1  17   5      293.25      282.56      7.85 o
   2  17   5       31.90       29.35      9.51 o
   3  17   5      461.52      459.39     28.22 o
   4  17   5       30.57       21.92     14.08 o
   5  17   5       11.99       19.94     10.46 o
  -5  18   5       65.28       73.78      7.26 o
  -4  18   5        5.43        5.91      6.26 o
  -3  18   5        2.97        0.34      7.45 o
  -2  18   5      125.77      116.06      7.41 o
  -1  18   5       95.45       93.56      6.93 o
   0  18   5      237.40      209.94      7.92 o
   1  18   5       95.76       93.89      6.78 o
   2  18   5      125.96      105.86     12.96 o
   3  18   5        3.00        8.54     14.21 o
   4  18   5        5.43        2.38      9.15 o
   5  18   5       65.31       71.65     10.48 o
  -4  19   5       36.89       50.49      9.06 o
  -3  19   5        2.52       11.53      7.99 o
  -2  19   5      540.17      550.78     10.50 o
  -1  19   5        5.26       17.35      6.89 o
   0  19   5       21.35       20.39      6.52 o
   1  19   5        5.35       13.17      9.09 o
   2  19   5      539.96      512.71     27.87 o
   3  19   5        2.54        3.66     15.66 o
   4  19   5       36.83       36.05     15.03 o
  -3  20   5        2.98        7.94      8.64 o
  -2  20   5       23.25       35.54      7.08 o
  -1  20   5       69.70       62.86      8.50 o
   0  20   5        0.77       -0.88      9.80 o
   1  20   5       69.73       60.52     10.48 o
   2  20   5       23.32       22.15      9.80 o
   3  20   5        3.01        3.56     16.52 o
  -2  21   5        5.73       13.02      7.59 o
  -1  21   5        4.70        9.55      7.33 o
   0  21   5       18.99       24.53     12.61 o
   1  21   5        4.68       -2.18     15.29 o
   2  21   5        5.71        0.22     10.63 o
   0   0   6    10241.46    10265.21    110.97 o
   1   0   6       62.20       48.22      7.85 o
   2   0   6     4053.45     3746.94     71.09 o
   3   0   6       58.01       55.86      4.78 o
   4   0   6      411.12      410.39     11.95 o
   5   0   6      138.28      136.98      5.29 o
   6   0   6        3.84        3.04      3.87 o
   7   0   6       11.89        4.33      4.85 o
   8   0   6        6.90        4.56      5.56 o
   9   0   6      606.33      610.23     13.32 o
  -9   1   6       18.63       29.67      8.26 o
  -8   1   6       18.95       14.72      5.55 o
  -7   1   6      139.06      146.97      6.87 o
  -6   1   6       34.10       28.43      4.23 o
  -5   1   6       21.14       16.62      4.56 o
  -4   1   6     1425.03     1393.87     16.43 o
  -3   1   6     1357.82     1290.43     17.90 o
  -2   1   6      581.56      495.22      8.29 o
  -1   1   6     1511.95     1424.37     23.67 o
   0   1   6    20328.26    20302.90    143.78 o
   1   1   6     1508.38     1456.42      8.46 o
   2   1   6      580.80      525.86      7.40 o
   3   1   6     1358.93     1307.28     11.65 o
   4   1   6     1427.48     1397.62      9.93 o
   5   1   6       21.28       18.52      4.15 o
   6   1   6       34.15       27.98      4.07 o
   7   1   6      139.03      149.84      5.82 o
   8   1   6       18.90       10.34      7.69 o
   9   1   6       18.70       28.79      7.96 o
  -9   2   6       32.55       31.09      6.25 o
  -8   2   6       85.25       89.38      6.40 o
  -7   2   6      236.47      234.58      6.46 o
  -6   2   6       85.71       65.59      4.58 o
  -5   2   6      577.51      566.52      8.53 o
  -4   2   6      307.75      242.70      5.82 o
  -3   2   6     1593.64     1613.50     10.78 o
  -2   2   6      238.94      233.91      6.73 o
  -1   2   6    17812.82    17681.23     81.01 o
   0   2   6     5182.97     5066.75     46.34 o
   1   2   6    17812.89    17768.87    242.60 o
   2   2   6      239.87      238.81     13.49 o
   3   2   6     1593.52     1663.03     12.34 o
   4   2   6      308.18      252.09      6.32 o
   5   2   6      578.07      575.78      7.39 o
   6   2   6       85.58       73.33      4.34 o
   7   2   6      236.30      249.23      6.46 o
   8   2   6       85.09       88.04      7.94 o
   9   2   6       32.55       30.74      7.69 o
  -9   3   6       16.34       22.65      6.21 o
  -8   3   6      105.53      112.55      6.35 o
  -7   3   6       77.26       83.62      5.86 o
  -6   3   6      179.95      171.56      5.58 o
  -5   3   6      773.98      719.74      9.53 o
  -4   3   6     1779.20     1665.10     12.46 o
  -3   3   6      511.43      470.47      6.73 o
  -2   3   6     1035.48     1049.98     36.80 o
  -1   3   6     2419.88     2418.20     28.00 o
   0   3   6     7464.71     7819.02     58.18 o
   1   3   6     2417.17     2435.97     33.13 o
   2   3   6     1036.78     1035.54     10.85 o
   3   3   6      511.46      486.12      6.84 o
   4   3   6     1783.12     1759.13     13.07 o
   5   3   6      775.06      722.47      7.68 o
   6   3   6      180.29      178.15      5.04 o
   7   3   6       77.47       92.69      7.17 o
   8   3   6      105.77      107.79      8.46 o
   9   3   6       16.41       20.54      7.49 o
  -9   4   6        5.22        7.31      6.03 o
  -8   4   6       18.43       13.59      5.70 o
  -7   4   6       19.91       18.32      5.26 o
  -6   4   6      263.68      259.01      6.33 o
  -5   4   6      422.71      433.41      8.41 o
  -4   4   6      450.95      424.06      7.39 o
  -3   4   6      569.56      618.65      7.80 o
  -2   4   6      403.26      400.30      5.50 o
  -1   4   6      862.47      832.19     10.19 o
   0   4   6       14.85        9.86      3.32 o
   1   4   6      862.87      814.58     13.12 o
   2   4   6      404.07      396.22      7.50 o
   3   4   6      569.90      639.78      6.83 o
   4   4   6      450.67      439.32      6.89 o
   5   4   6      423.86      442.87      7.81 o
   6   4   6      263.78      270.17      8.10 o
   7   4   6       19.82       24.09      6.02 o
   8   4   6       18.51       25.99      7.22 o
   9   4   6        5.19        6.59      7.19 o
  -9   5   6        0.73        4.68      6.27 o
  -8   5   6       37.32       48.73      6.19 o
  -7   5   6       92.79       97.49      6.15 o
  -6   5   6      139.26      140.46      5.64 o
  -5   5   6      834.28      844.00     28.28 o
  -4   5   6     1001.64      968.46     10.45 o
  -3   5   6      132.88      150.08      7.14 o
  -2   5   6      740.30      722.36     11.41 o
  -1   5   6     2104.42     2102.34      8.09 o
   0   5   6      983.31      935.29      5.09 o
   1   5   6     2104.18     2086.62     13.32 o
   2   5   6      739.35      723.04      8.92 o
   3   5   6      133.09      145.36      6.73 o
   4   5   6     1000.50      997.30      8.33 o
   5   5   6      833.67      877.33      9.29 o
   6   5   6      139.72      147.29     11.03 o
   7   5   6       92.59      100.20     12.36 o
   8   5   6       37.40       46.06     10.29 o
   9   5   6        0.73       10.90     11.71 o
  -9   6   6       33.90       37.50      6.67 o
  -8   6   6      266.13      261.47      7.74 o
  -7   6   6      171.96      158.53      6.65 o
  -6   6   6      117.71      122.36      5.29 o
  -5   6   6      128.35      132.32      6.62 o
  -4   6   6     1083.99     1046.06     11.02 o
  -3   6   6     4798.24     4931.02     20.52 o
  -2   6   6      507.78      479.07      4.56 o
  -1   6   6     5550.07     5617.22     54.54 o
   0   6   6     4100.12     4001.82     22.43 o
   1   6   6     5549.00     5642.54     49.76 o
   2   6   6      508.93      499.63      7.67 o
   3   6   6     4801.09     5047.88     86.24 o
   6   6   6      117.18      128.18     11.50 o
   7   6   6      172.25      151.91     11.63 o
   8   6   6      266.16      271.21     15.75 o
   9   6   6       34.09       36.77     13.83 o
  -8   7   6      120.41      125.49      6.67 o
  -7   7   6      295.78      282.28      7.42 o
  -6   7   6       84.92       72.72      5.13 o
  -5   7   6     1207.75     1110.76     12.77 o
  -4   7   6      887.53      906.08     10.64 o
  -3   7   6     1998.55     2049.32     11.23 o
  -2   7   6     1311.36     1332.81     10.71 o
  -1   7   6     2283.00     2556.90     15.55 o
   0   7   6     2739.40     2988.22     16.00 o
   1   7   6     2283.85     2537.40     28.09 o
   2   7   6     1312.57     1368.94     10.84 o
   3   7   6     1996.01     2040.77     14.08 o
   4   7   6      886.30      935.42     11.71 o
   5   7   6     1206.34     1148.88     18.67 o
   6   7   6       84.74       63.59     10.92 o
   7   7   6      296.07      277.05     14.79 o
   8   7   6      120.25      127.83     12.71 o
  -8   8   6      158.01      168.47      9.86 o
  -7   8   6      180.33      195.31      6.82 o
  -6   8   6      339.85      322.16     10.00 o
  -5   8   6      520.41      500.15      6.83 o
  -4   8   6      187.08      184.97      6.63 o
  -3   8   6      951.17     1002.32      8.56 o
  -2   8   6     6344.81     6381.36     29.77 o
  -1   8   6     3535.15     3703.44     13.16 o
   0   8   6      165.03      164.04      3.69 o
   1   8   6     3532.80     3726.51     38.18 o
   2   8   6     6349.01     6575.68     86.24 o
   3   8   6      952.39     1058.47     10.24 o
   4   8   6      186.99      194.47      7.12 o
   5   8   6      520.55      501.01     14.01 o
   6   8   6      339.42      337.74     14.33 o
   7   8   6      180.63      186.35     14.40 o
   8   8   6      158.11      162.52     15.26 o
  -8   9   6      222.81      221.68     10.82 o
  -7   9   6       73.03       57.83      8.28 o
  -6   9   6      224.92      227.15      8.05 o
  -5   9   6      209.40      213.14      6.45 o
  -4   9   6       13.64       15.42      5.42 o
  -3   9   6      309.70      287.52      5.83 o
  -2   9   6     2385.23     2409.66     10.14 o
  -1   9   6      127.58      146.46      4.61 o
   0   9   6       93.83       96.76      3.53 o
   1   9   6      127.89      147.78      5.84 o
   3   9   6      310.05      296.20      6.18 o
   4   9   6       13.82       19.32      5.30 o
   5   9   6      209.88      215.74      7.93 o
   6   9   6      225.07      237.45     13.87 o
   7   9   6       72.94       77.25     12.95 o
   8   9   6      222.53      231.73     15.54 o
  -8  10   6       95.06      101.39      9.61 o
  -7  10   6       36.64       41.07      8.63 o
  -6  10   6      323.15      321.29     10.55 o
  -5  10   6       18.03       25.26      3.83 o
  -4  10   6       11.76       11.73      6.05 o
  -3  10   6      491.90      520.21      6.14 o
  -2  10   6       71.43       88.10      3.84 o
  -1  10   6     2147.25     2015.62     11.12 o
   0  10   6       13.47        9.61      3.07 o
   1  10   6     2147.64     2024.62      8.47 o
   3  10   6      491.90      546.11      7.25 o
   4  10   6       11.74       18.47      7.30 o
   5  10   6       18.03       13.08      9.81 o
   6  10   6      323.61      316.13     15.15 o
   7  10   6       36.48       32.72     12.25 o
   8  10   6       95.13      101.35     12.51 o
  -8  11   6       17.32       17.25      8.79 o
  -7  11   6       80.40       69.14      8.49 o
  -6  11   6       61.75       46.51      7.34 o
  -5  11   6       70.10       68.38      8.23 o
  -4  11   6       68.27       63.07      6.01 o
  -3  11   6      192.63      191.21      4.97 o
  -2  11   6      521.45      460.67      8.03 o
  -1  11   6      668.07      680.04      7.41 o
   0  11   6      401.91      461.13      5.30 o
   1  11   6      670.78      677.97      8.02 o
   4  11   6       67.96       67.18      8.06 o
   5  11   6       70.23       76.34      9.36 o
   6  11   6       61.46       43.73     11.24 o
   7  11   6       80.26       88.37     13.14 o
   8  11   6       17.31       24.22     11.90 o
  -7  12   6       85.50       90.67      9.68 o
  -6  12   6       22.22       19.83      8.35 o
  -5  12   6      199.07      189.58      8.53 o
  -4  12   6      100.06       84.07      5.67 o
  -3  12   6       68.27       55.70      4.26 o
  -2  12   6      168.95      161.65      5.43 o
  -1  12   6      100.10      120.97      4.95 o
   0  12   6       79.51       97.14      3.84 o
   1  12   6      100.20      112.22      3.57 o
   4  12   6      100.03       87.06      9.32 o
   5  12   6      198.73      196.12     12.67 o
   6  12   6       22.10       16.45      9.36 o
   7  12   6       85.52       90.44     13.83 o
  -7  13   6       33.12       28.28      8.76 o
  -6  13   6       12.04       15.87      8.02 o
  -5  13   6      454.65      461.81     10.85 o
  -4  13   6       72.81       74.94      6.00 o
  -3  13   6      427.72      402.81      7.36 o
  -2  13   6      155.14      169.89      6.01 o
  -1  13   6       83.25       85.43      5.75 o
   0  13   6        0.09        1.50      4.29 o
   1  13   6       83.13       78.10      5.00 o
   2  13   6      155.27      152.35     13.07 o
   3  13   6      428.24      402.64     11.78 o
   4  13   6       72.84       78.71      9.74 o
   5  13   6      455.39      461.22     14.73 o
   6  13   6       11.96       12.61     11.68 o
   7  13   6       32.99       40.66     13.02 o
  -7  14   6       32.04       41.33      8.71 o
  -6  14   6       11.61       13.35      7.70 o
  -5  14   6       24.91       29.10      6.23 o
  -4  14   6       61.74       72.29      6.02 o
  -3  14   6       59.60       63.45      4.89 o
  -2  14   6      153.79      143.42      6.54 o
  -1  14   6      320.09      330.27      9.41 o
   0  14   6      598.85      631.32      6.51 o
   1  14   6      320.03      328.75      6.31 o
   2  14   6      153.63      137.14      7.49 o
   3  14   6       59.66       61.84      8.54 o
   4  14   6       61.32       71.33      9.66 o
   5  14   6       24.93       22.68      9.93 o
   6  14   6       11.68       10.14     10.46 o
   7  14   6       32.16       42.31     11.46 o
  -6  15   6       17.76       15.82      8.19 o
  -5  15   6       12.02       12.69      6.48 o
  -4  15   6      164.51      152.56      6.68 o
  -3  15   6       85.37       82.34      5.28 o
  -2  15   6      327.71      346.17      7.78 o
  -1  15   6      432.55      442.80      8.37 o
   0  15   6      349.04      356.99      5.95 o
   1  15   6      433.38      439.75      6.38 o
   2  15   6      328.75      343.84     15.11 o
   3  15   6       85.43       81.00      7.69 o
   4  15   6      164.11      161.39     10.89 o
   5  15   6       11.98       17.38     10.86 o
   6  15   6       17.74       25.33     12.15 o
  -6  16   6        8.96        8.97      7.02 o
  -5  16   6      167.99      168.37      7.80 o
  -4  16   6       30.40       41.01      5.46 o
  -3  16   6       73.28       87.74      5.57 o
  -2  16   6       56.50       55.64      6.47 o
  -1  16   6      280.51      286.36      8.46 o
   0  16   6      912.63      869.66     18.18 o
   1  16   6      280.27      272.49      7.37 o
   2  16   6       56.13       55.01      6.62 o
   3  16   6       73.11       86.27     10.53 o
   4  16   6       30.23       33.85      9.65 o
   5  16   6      168.30      149.83     12.73 o
   6  16   6        9.06       19.43     10.96 o
  -5  17   6       50.36       66.34      7.11 o
  -4  17   6        3.16        9.91      5.94 o
  -3  17   6      232.01      255.67      8.44 o
  -2  17   6       53.29       58.77      6.30 o
  -1  17   6      330.49      337.91      8.38 o
   0  17   6      137.99      145.65      7.44 o
   1  17   6      330.73      327.31     13.96 o
   2  17   6       53.26       63.06      6.90 o
   3  17   6      232.53      266.78      9.75 o
   4  17   6        3.09        6.83      9.15 o
   5  17   6       50.36       61.27     11.65 o
  -5  18   6       10.23       14.82      7.15 o
  -4  18   6       19.80       30.13      5.68 o
  -3  18   6       52.88       47.63      7.29 o
  -2  18   6       46.10       52.46      6.81 o
  -1  18   6       10.12       13.33      6.45 o
   0  18   6        0.17        6.75      8.25 o
   1  18   6       10.03       13.91      6.26 o
   2  18   6       46.07       43.55     13.81 o
   3  18   6       53.09       47.87     15.38 o
   4  18   6       19.79       36.14      8.51 o
   5  18   6       10.31        6.78     10.92 o
  -4  19   6       35.13       42.55      7.49 o
  -3  19   6       28.61       41.82      7.25 o
  -2  19   6      108.73      117.51      7.73 o
  -1  19   6        1.98       10.30      8.68 o
   0  19   6      110.30      113.88      7.36 o
   1  19   6        2.00        3.71      6.55 o
   2  19   6      108.72      112.78     13.28 o
   3  19   6       28.51       22.86     13.22 o
   4  19   6       35.01       30.72     16.13 o
  -3  20   6       19.87       33.80      7.65 o
  -2  20   6       48.42       63.09      7.42 o
  -1  20   6       68.82       66.06      7.41 o
   0  20   6       12.83       20.30      6.73 o
   1  20   6       68.90       62.88      9.54 o
   2  20   6       48.51       46.73     10.58 o
   3  20   6       19.90       30.88     14.45 o
  -2  21   6       39.88       44.06      7.67 o
  -1  21   6        0.02        7.28     12.57 o
   0  21   6       12.32       24.69      9.39 o
   1  21   6        0.01        3.10     15.94 o
   2  21   6       39.84       47.31     17.03 o
   1   0   7     1630.84     1598.84     18.69 o
   2   0   7      172.54      127.81     15.36 o
   3   0   7      600.29      546.23      9.10 o
   4   0   7      986.03     1056.38     12.58 o
   5   0   7       33.47       37.20      4.42 o
   6   0   7        7.93        5.05      5.06 o
   7   0   7        8.44       11.91      4.68 o
   8   0   7       24.67       16.31      5.59 o
   9   0   7      112.50      144.68      9.17 o
  -9   1   7      145.58      155.64      9.58 o
  -8   1   7       48.97       47.33      5.97 o
  -7   1   7       76.44       79.52      5.36 o
  -6   1   7      691.59      694.82     10.09 o
  -5   1   7      314.23      310.75      6.89 o
  -4   1   7      101.40      114.63      5.06 o
  -3   1   7      239.78      246.79      7.35 o
  -2   1   7     2839.34     2786.81     17.71 o
  -1   1   7    10140.94    10160.86    128.13 o
   0   1   7     3160.96     3265.86     33.29 o
   1   1   7    10138.81    10135.37    183.81 o
   2   1   7     2845.69     2729.06     18.69 o
   3   1   7      238.24      234.29      6.70 o
   4   1   7      101.19      120.52      5.93 o
   5   1   7      313.71      313.30      7.13 o
   6   1   7      692.60      694.26     12.67 o
   7   1   7       76.29       78.57      5.30 o
   8   1   7       48.96       48.16      7.53 o
   9   1   7      146.05      158.14      9.22 o
  -9   2   7       32.20       38.67      8.27 o
  -8   2   7       86.32       77.96      6.33 o
  -7   2   7      216.99      217.96      9.35 o
  -6   2   7       67.65       57.31      6.03 o
  -5   2   7      834.82      826.36     10.13 o
  -4   2   7       58.54       59.47      4.66 o
  -3   2   7      713.11      665.02     10.30 o
  -2   2   7     3902.69     3719.74     21.06 o
  -1   2   7     2097.41     2024.94     30.04 o
   0   2   7       43.00       71.87      6.75 o
   1   2   7     2098.87     2039.24     32.21 o
   2   2   7     3904.66     3748.93     19.57 o
   3   2   7      710.50      663.66      8.95 o
   4   2   7       58.41       49.96      5.18 o
   5   2   7      835.41      856.63     11.50 o
   6   2   7       67.64       69.74      5.31 o
   7   2   7      217.59      219.17      6.11 o
   8   2   7       86.42       69.07      7.50 o
   9   2   7       32.03       35.70      8.21 o
  -9   3   7       13.32       15.33      6.05 o
  -8   3   7      235.67      254.52      7.65 o
  -7   3   7       33.51       47.90      5.49 o
  -6   3   7      356.09      340.00      8.67 o
  -5   3   7       95.57       82.07      5.99 o
  -4   3   7      512.29      515.17      7.75 o
  -3   3   7      852.86      902.97     12.12 o
  -2   3   7     1944.12     2054.34     38.20 o
  -1   3   7     6288.62     6288.51    120.46 o
   0   3   7      126.26      132.86      7.11 o
   1   3   7     6291.14     6022.01    136.16 o
   2   3   7     1946.14     1997.03     15.17 o
   3   3   7      852.48      929.33      9.40 o
   4   3   7      511.54      520.00      8.38 o
   5   3   7       95.23       77.93      5.65 o
   6   3   7      356.68      343.94      8.59 o
   7   3   7       33.39       48.31      7.08 o
   8   3   7      235.19      248.75     11.54 o
   9   3   7       13.29       12.83     10.91 o
  -9   4   7       17.02       17.72      6.42 o
  -8   4   7       26.99       30.82      5.98 o
  -7   4   7     1141.51     1178.69     13.34 o
  -6   4   7      643.34      615.26     12.02 o
  -5   4   7      702.90      673.92     14.33 o
  -4   4   7      707.66      699.60      9.02 o
  -3   4   7     1601.40     1575.51     13.76 o
  -2   4   7      193.32      195.19      4.62 o
  -1   4   7      591.80      609.70      7.69 o
   0   4   7     5826.94     6217.45     56.70 o
   1   4   7      591.49      591.90      6.29 o
   2   4   7      193.05      200.16      6.96 o
   3   4   7     1600.94     1573.33     14.77 o
   4   4   7      706.10      718.32      8.67 o
   5   4   7      703.15      711.05      9.76 o
   6   4   7      644.42      652.15      8.85 o
   7   4   7     1142.05     1213.30     21.81 o
   8   4   7       27.14       30.31     12.28 o
   9   4   7       16.92       18.42     11.01 o
  -9   5   7       29.95       34.64      7.23 o
  -8   5   7       30.65       33.75      5.90 o
  -7   5   7       31.46       29.99      5.55 o
  -6   5   7      449.78      460.08      8.82 o
  -5   5   7      696.35      664.19     21.45 o
  -4   5   7     1093.68     1021.67     11.01 o
  -3   5   7      412.74      430.22      7.37 o
  -2   5   7     3575.41     3729.70     47.13 o
  -1   5   7     2440.42     2481.95     15.55 o
   0   5   7     2751.47     2854.05     57.51 o
   1   5   7     2443.61     2449.84     17.21 o
   2   5   7     3571.93     3702.08     19.17 o
   3   5   7      415.34      430.41      8.95 o
   4   5   7     1095.28     1054.02      9.13 o
   5   5   7      695.67      680.49      8.78 o
   6   5   7      450.05      443.63     13.88 o
   7   5   7       31.78       34.40     10.51 o
   8   5   7       30.72       33.40     11.15 o
   9   5   7       29.92       19.41     12.68 o
  -9   6   7       17.82       20.83      6.66 o
  -8   6   7       23.04       37.75      6.19 o
  -7   6   7      142.15      133.79      6.35 o
  -6   6   7       72.83       74.30      5.28 o
  -5   6   7     1147.53     1152.61     14.08 o
  -4   6   7      110.82      107.65      7.60 o
  -3   6   7     1865.71     1825.43     13.10 o
  -2   6   7     2468.21     2597.48     24.70 o
  -1   6   7     1037.10     1214.90      6.23 o
   0   6   7      292.44      287.39      3.83 o
   1   6   7     1037.50     1226.92      8.21 o
   2   6   7     2467.76     2570.91     15.84 o
   3   6   7     1866.10     1919.26     15.20 o
   4   6   7      110.56      105.35      7.20 o
   6   6   7       72.97       63.15      8.89 o
   7   6   7      142.51      127.78     12.29 o
   8   6   7       23.25       43.81     12.71 o
   9   6   7       17.78       12.60     13.52 o
  -8   7   7       14.49       20.51      6.12 o
  -7   7   7       68.43       62.25      5.82 o
  -6   7   7      671.85      682.27     12.97 o
  -5   7   7      234.09      194.15      7.54 o
  -4   7   7       80.69       77.44      5.65 o
  -3   7   7      740.11      715.75     15.44 o
  -2   7   7      902.16      911.82     18.62 o
  -1   7   7     8591.64     9030.36     65.16 o
   0   7   7     3988.68     4164.21     13.80 o
   1   7   7     8596.81     8988.91     68.39 o
   2   7   7      900.89      902.12      9.90 o
   3   7   7      740.62      733.48     10.03 o
   4   7   7       80.42       78.61      6.78 o
   6   7   7      672.32      640.14     16.28 o
   7   7   7       68.45       58.04     12.73 o
   8   7   7       14.46       19.86     11.31 o
  -8   8   7      210.68      243.28     11.03 o
  -7   8   7      111.06      114.68      6.23 o
  -6   8   7      442.97      442.94      7.64 o
  -5   8   7      137.83      126.98      7.14 o
  -4   8   7      466.90      449.66      8.76 o
  -3   8   7     1265.15     1301.09     12.23 o
  -2   8   7      234.53      216.76      4.90 o
  -1   8   7     1614.37     1663.71      9.18 o
   0   8   7      708.77      688.52     11.29 o
   1   8   7     1612.59     1674.98     13.54 o
   2   8   7      235.12      220.66      6.43 o
   3   8   7     1266.28     1338.02     12.02 o
   4   8   7      467.08      481.62      9.45 o
   5   8   7      137.88      136.43      8.23 o
   6   8   7      443.13      401.20     14.43 o
   7   8   7      111.48      123.86     13.33 o
   8   8   7      210.72      235.35     16.31 o
  -8   9   7      112.95      120.69     12.87 o
  -7   9   7       68.42       70.97     10.68 o
  -6   9   7      271.47      252.81      6.49 o
  -5   9   7        4.33        6.36      6.08 o
  -4   9   7     1382.74     1247.63     18.77 o
  -3   9   7      641.53      633.50      8.40 o
  -2   9   7      455.36      471.51      6.37 o
  -1   9   7      295.27      286.22      7.39 o
   0   9   7      867.33      911.45      6.77 o
   1   9   7      295.53      291.98      7.52 o
   2   9   7      454.36      474.10      7.69 o
   3   9   7      642.91      641.03      8.73 o
   4   9   7     1383.45     1326.78     12.85 o
   5   9   7        4.42        5.61      6.03 o
   6   9   7      271.36      243.19     12.28 o
   7   9   7       68.75       81.09     12.44 o
   8   9   7      112.87      119.91     14.49 o
  -8  10   7       10.93       12.43      8.43 o
  -7  10   7      147.92      147.63      9.53 o
  -6  10   7       69.63       69.65      8.50 o
  -5  10   7      231.54      221.50      5.70 o
  -4  10   7      444.41      435.88      9.25 o
  -3  10   7      100.53      103.55      4.28 o
  -2  10   7      194.60      180.32      5.24 o
  -1  10   7      447.50      395.28      6.72 o
   0  10   7     1552.85     1694.68      8.49 o
   1  10   7      447.16      402.70      7.15 o
   3  10   7      100.98      112.96      5.38 o
   5  10   7      231.36      200.18     11.20 o
   6  10   7       69.61       62.92     10.97 o
   7  10   7      147.77      159.22     13.54 o
   8  10   7       10.96       10.63     11.25 o
  -8  11   7       36.88       39.68      9.11 o
  -7  11   7      126.76      119.78      9.52 o
  -6  11   7       35.69       52.40      7.83 o
  -5  11   7      493.93      512.33     11.22 o
  -4  11   7       32.93       37.96      6.15 o
  -3  11   7       37.26       45.96      4.03 o
  -2  11   7     1101.29     1102.04      9.65 o
  -1  11   7       47.02       50.76      6.53 o
   0  11   7       33.06       34.49      3.64 o
   1  11   7       47.09       53.33      3.43 o
   5  11   7      493.26      513.53     15.66 o
   6  11   7       35.50       50.11     11.81 o
   7  11   7      126.71      123.60     13.49 o
   8  11   7       37.04       46.13     11.93 o
  -7  12   7       42.49       44.49      8.51 o
  -6  12   7       60.54       63.47      8.31 o
  -5  12   7       49.80       52.73      7.32 o
  -4  12   7        0.65        1.09      5.23 o
  -3  12   7      203.76      200.03      5.15 o
  -2  12   7       29.12       38.05      4.95 o
  -1  12   7      189.43      164.59      6.96 o
   0  12   7        5.27        3.62      3.55 o
   1  12   7      189.21      172.95      4.13 o
   5  12   7       49.93       47.59      9.31 o
   6  12   7       60.18       71.24     11.44 o
   7  12   7       42.56       46.36     13.33 o
  -7  13   7       61.92       75.63      9.38 o
  -6  13   7      275.95      266.82     10.33 o
  -5  13   7       69.98       71.00      7.96 o
  -4  13   7      264.73      278.38      7.12 o
  -3  13   7      116.64      125.77      5.11 o
  -2  13   7      331.17      341.72      7.01 o
  -1  13   7       48.60       39.62      4.64 o
   0  13   7      289.13      283.47      5.10 o
   1  13   7       48.34       47.38      4.83 o
   2  13   7      331.81      314.29     12.93 o
   4  13   7      264.50      287.03     11.78 o
   5  13   7       69.76       74.31     11.35 o
   6  13   7      275.91      267.18     14.35 o
   7  13   7       61.95       66.35     13.70 o
  -7  14   7       62.68       72.49      9.76 o
  -6  14   7       51.91       56.18      8.72 o
  -5  14   7      151.39      131.55      6.91 o
  -4  14   7      141.29      142.71      6.41 o
  -3  14   7        0.24       -0.19      5.95 o
  -2  14   7       47.13       59.97      5.90 o
  -1  14   7      530.02      516.40      7.44 o
   0  14   7        0.33        5.41      4.19 o
   1  14   7      530.43      510.45      5.96 o
   2  14   7       46.99       36.03     13.17 o
   4  14   7      140.77      145.36     10.57 o
   5  14   7      151.53      134.10     12.45 o
   6  14   7       52.09       73.88     12.49 o
   7  14   7       62.56       75.58     12.30 o
  -6  15   7        9.07        6.92      8.18 o
  -5  15   7       97.89      116.57      6.93 o
  -4  15   7      108.57      114.62      6.02 o
  -3  15   7      322.35      358.90      8.49 o
  -2  15   7      196.53      216.25      7.25 o
  -1  15   7      286.73      263.56      6.42 o
   0  15   7      118.47      119.55      4.90 o
   1  15   7      286.60      271.12      9.67 o
   2  15   7      196.64      208.74      7.92 o
   3  15   7      321.92      360.53      9.85 o
   4  15   7      108.58      116.98     10.51 o
   5  15   7       97.71      110.91     11.86 o
  -6  16   7       55.16       73.06     13.16 o
  -5  16   7       56.68       56.10      6.67 o
  -4  16   7      243.47      250.76      6.99 o
  -3  16   7       51.19       41.31      6.56 o
  -2  16   7      311.90      323.46      7.98 o
  -1  16   7       72.75       70.29      5.06 o
   0  16   7        0.49       10.11      6.14 o
   1  16   7       72.49       60.66      6.41 o
   2  16   7      311.71      334.72     18.33 o
   3  16   7       51.32       45.92     10.27 o
   4  16   7      243.19      246.05     12.77 o
   5  16   7       56.58       54.91     10.83 o
   6  16   7       55.15       80.47     11.97 o
  -5  17   7        8.64       21.21      6.65 o
  -4  17   7       76.96       78.06      7.54 o
  -3  17   7      275.52      282.33      9.33 o
  -2  17   7      114.44      126.43      7.29 o
  -1  17   7      222.80      210.45      7.48 o
   0  17   7        3.20        0.56      7.11 o
   1  17   7      223.02      219.58     11.54 o
   2  17   7      114.72      119.88     15.54 o
   3  17   7      275.16      272.35     13.27 o
   4  17   7       76.89       71.10     14.12 o
   5  17   7        8.72       21.52     10.43 o
  -5  18   7       38.00       35.75      7.08 o
  -4  18   7       47.29       61.42      7.54 o
  -3  18   7      176.46      164.32      7.76 o
  -2  18   7       25.60       49.17      6.78 o
  -1  18   7       56.05       59.08      7.12 o
   0  18   7      138.25      119.76      7.39 o
   1  18   7       56.07       56.94      6.46 o
   2  18   7       25.50       42.21     15.56 o
   3  18   7      176.15      165.62     17.12 o
   4  18   7       47.23       57.57      9.48 o
   5  18   7       37.97       37.14     11.06 o
  -4  19   7        4.45        8.81      8.77 o
  -3  19   7        0.87        6.43      6.91 o
  -2  19   7       30.88       38.48      7.08 o
  -1  19   7      127.84      118.95      7.66 o
   0  19   7        2.28       10.76      6.39 o
   1  19   7      127.64      124.22      7.13 o
   2  19   7       30.65       43.47     16.24 o
   3  19   7        0.86        7.67     16.21 o
   4  19   7        4.44       10.34     16.76 o
  -3  20   7       12.20       10.31      7.12 o
  -2  20   7       21.50       27.38      7.72 o
  -1  20   7       34.75       37.41      7.38 o
   0  20   7       19.12       25.43      7.01 o
   1  20   7       34.85       29.48     12.55 o
   2  20   7       21.53       32.41     16.33 o
   3  20   7       12.16       12.55     16.75 o
  -1  21   7       11.08       17.02      7.60 o
   0  21   7       11.22       21.50      7.38 o
   1  21   7       11.13       11.33      9.66 o
   0   0   8     7476.35     7015.49    106.40 o
   1   0   8       96.25       81.79      7.39 o
   2   0   8      517.33      551.35     11.62 o
   3   0   8       60.74       56.28      5.75 o
   4   0   8       91.79      104.23      6.71 o
   5   0   8     1099.33     1041.53     14.04 o
   6   0   8      434.85      472.89      8.49 o
   7   0   8      340.16      324.42      7.09 o
   8   0   8      181.42      149.86      8.17 o
   9   0   8       80.24       72.35      8.74 o
  -9   1   8       50.30       58.04      8.76 o
  -8   1   8       11.70       21.50      5.49 o
  -7   1   8      332.80      314.03      7.17 o
  -6   1   8       90.95       85.71      6.25 o
  -5   1   8      382.94      372.35      7.86 o
  -4   1   8      360.48      417.52      9.60 o
  -3   1   8       68.14       71.29      6.54 o
  -2   1   8      333.08      287.85      7.91 o
  -1   1   8     1412.19     1467.32     21.71 o
   0   1   8      419.09      399.90      6.11 o
   1   1   8     1412.84     1482.44     35.35 o
   2   1   8      332.40      305.53      5.57 o
   3   1   8       67.87       76.85      5.80 o
   4   1   8      360.34      417.65      8.95 o
   5   1   8      382.88      379.98      9.11 o
   6   1   8       90.79       84.78      7.44 o
   7   1   8      332.23      322.69      7.14 o
   8   1   8       11.77       21.81      7.08 o
   9   1   8       50.09       54.46      8.19 o
  -9   2   8       38.47       42.96      7.82 o
  -8   2   8       91.75      106.29      7.29 o
  -7   2   8      127.93      134.70      6.05 o
  -6   2   8       70.76       86.44      6.46 o
  -5   2   8        5.46        5.86      4.74 o
  -4   2   8       73.73       77.88      6.98 o
  -3   2   8      153.54      160.54      7.44 o
  -2   2   8      407.47      388.12      6.49 o
  -1   2   8     1356.65     1390.06     22.64 o
   0   2   8       53.08       27.24     10.02 o
   1   2   8     1356.00     1400.37     13.23 o
   2   2   8      407.94      392.95      8.81 o
   3   2   8      153.14      180.00     17.02 o
   4   2   8       74.07       76.72      5.94 o
   6   2   8       70.84       95.59      7.32 o
   7   2   8      127.66      122.86     11.66 o
   8   2   8       92.10       93.13     10.99 o
   9   2   8       38.58       38.12     11.10 o
  -9   3   8        8.04       11.30      6.34 o
  -8   3   8      118.48      120.19      6.67 o
  -7   3   8      369.22      370.69      7.80 o
  -6   3   8      185.72      176.81      7.29 o
  -5   3   8      385.11      387.64      8.15 o
  -4   3   8       39.03       31.97      6.60 o
  -3   3   8     5174.59     5228.36     28.35 o
  -2   3   8     2704.87     2656.24     71.50 o
  -1   3   8      682.86      754.07      5.51 o
   0   3   8     2000.67     2114.97     31.07 o
   1   3   8      683.29      774.91      9.42 o
   2   3   8     2707.77     2550.12     17.71 o
   3   3   8     5171.46     5186.29     26.38 o
   4   3   8       38.89       34.67      4.76 o
   5   3   8      385.23      399.83      8.72 o
   6   3   8      185.05      180.86      7.90 o
   7   3   8      369.71      355.70     13.41 o
   8   3   8      118.70      119.97     12.13 o
   9   3   8        8.03       20.82     11.18 o
  -9   4   8        9.59       14.68      6.28 o
  -8   4   8       66.90       60.25      5.94 o
  -7   4   8       99.96       97.64      6.10 o
  -6   4   8       80.70       77.09      7.40 o
  -5   4   8      155.35      158.99      6.97 o
  -4   4   8       79.74       74.10      5.38 o
  -3   4   8       15.45       19.70      5.65 o
  -2   4   8     7112.73     7198.31     58.53 o
  -1   4   8      988.99     1092.87     12.65 o
   0   4   8       18.09       25.45      3.33 o
   1   4   8      990.51     1070.89     14.64 o
   2   4   8     7116.10     6931.40    108.74 o
   3   4   8       15.32       11.37      6.62 o
   4   4   8       79.45       85.59      5.06 o
   5   4   8      155.52      169.11      6.52 o
   7   4   8       99.90      105.36     12.26 o
   8   4   8       67.06       65.28     12.78 o
   9   4   8        9.53        1.95     11.30 o
  -9   5   8       28.28       36.34      6.88 o
  -8   5   8        9.65       13.69      6.04 o
  -7   5   8      171.46      178.37      6.77 o
  -6   5   8      268.42      272.93      8.95 o
  -5   5   8      281.93      314.85      7.72 o
  -4   5   8      215.13      209.81      6.94 o
  -3   5   8     1459.13     1413.37     16.89 o
  -2   5   8     2620.76     2958.20     43.92 o
  -1   5   8     1226.84     1305.97     13.66 o
   0   5   8      182.53      229.86      5.79 o
   1   5   8     1227.86     1290.00      9.05 o
   2   5   8     2623.67     2918.91     18.35 o
   3   5   8     1456.76     1408.20     14.38 o
   4   5   8      214.85      204.58      8.73 o
   5   5   8      282.01      329.76      7.13 o
   7   5   8      171.30      174.81     11.60 o
   8   5   8        9.81       17.30     11.08 o
   9   5   8       28.13       33.91     13.74 o
  -8   6   8       47.76       43.74      6.35 o
  -7   6   8       88.85       85.66      5.80 o
  -6   6   8      234.91      242.87      8.85 o
  -5   6   8       20.35       17.85      6.33 o
  -4   6   8      779.19      740.32      9.80 o
  -3   6   8       73.37       79.11      8.10 o
  -2   6   8      259.80      288.48      7.30 o
  -1   6   8     1147.23     1119.78     11.34 o
   0   6   8     1483.26     1595.26     22.57 o
   1   6   8     1148.13     1131.80      8.53 o
   2   6   8      259.37      294.44      7.57 o
   3   6   8       73.73       74.36      6.46 o
   4   6   8      778.44      771.59     12.27 o
   7   6   8       88.75       88.34     12.68 o
   8   6   8       47.72       47.41     13.06 o
  -8   7   8       45.30       44.09      6.11 o
  -7   7   8      872.55      890.41     14.60 o
  -6   7   8      281.58      277.71     10.42 o
  -5   7   8       90.80       77.75      6.51 o
  -4   7   8       76.41       79.37      6.18 o
  -3   7   8      538.82      516.67     18.13 o
  -2   7   8      698.70      688.65     12.91 o
  -1   7   8     1794.56     1997.55     18.52 o
   0   7   8      833.07     1024.68      6.36 o
   1   7   8     1794.59     1989.44     10.85 o
   2   7   8      698.95      688.26      9.59 o
   3   7   8      537.81      529.97      9.34 o
   4   7   8       76.93       90.58      7.50 o
   5   7   8       90.36       82.52      8.24 o
   6   7   8      282.08      298.62     14.19 o
   7   7   8      872.18      940.01     21.48 o
   8   7   8       45.25       42.24     11.06 o
  -8   8   8      236.62      250.01     10.49 o
  -7   8   8       15.01       17.07      5.65 o
  -6   8   8      145.50      118.89      5.72 o
  -5   8   8      591.77      564.89     10.39 o
  -4   8   8      271.26      237.89      9.83 o
  -3   8   8       85.21       80.91      4.41 o
  -2   8   8       38.44       47.61      3.87 o
  -1   8   8     1329.52     1424.98     13.55 o
   0   8   8     3514.02     3567.32     12.03 o
   1   8   8     1329.21     1425.64      9.99 o
   2   8   8       38.49       42.30      5.54 o
   3   8   8       84.76       97.57      6.02 o
   4   8   8      270.96      253.19      8.52 o
   5   8   8      591.72      588.50     12.11 o
   6   8   8      145.59      118.13      7.68 o
   7   8   8       15.02       23.92     11.69 o
   8   8   8      236.36      264.46     16.63 o
  -8   9   8       70.29       81.80     13.34 o
  -7   9   8       79.89       85.17      8.49 o
  -6   9   8      246.73      225.19      6.75 o
  -5   9   8      397.49      352.61      9.22 o
  -4   9   8        3.68        4.32      5.30 o
  -3   9   8      163.68      180.72      5.06 o
  -2   9   8      391.57      426.89      5.85 o
  -1   9   8     1336.81     1395.53      7.88 o
   0   9   8     1145.53     1091.27     10.26 o
   1   9   8     1339.81     1412.24     10.03 o
   2   9   8      392.33      448.16      8.25 o
   3   9   8      164.01      193.20      6.61 o
   4   9   8        3.68        3.95      6.32 o
   5   9   8      397.54      394.67     10.43 o
   6   9   8      246.82      226.01     13.77 o
   7   9   8       79.84       90.11     12.20 o
   8   9   8       70.18       66.63     14.27 o
  -8  10   8       58.14       74.27     11.58 o
  -7  10   8       60.58       59.60      8.23 o
  -6  10   8       25.23       25.43      7.73 o
  -5  10   8       17.82       26.20      6.86 o
  -4  10   8      194.48      199.58      9.93 o
  -3  10   8      848.98      777.34      8.11 o
  -2  10   8      292.99      288.11      5.78 o
  -1  10   8      222.20      213.87      4.57 o
   0  10   8       22.17       27.02      3.57 o
   1  10   8      222.91      220.31      4.80 o
   3  10   8      850.05      814.79     10.18 o
   6  10   8       25.30       17.91      9.28 o
   7  10   8       60.38       56.25     12.04 o
   8  10   8       58.24       69.39     13.85 o
  -7  11   8       77.30      107.69     15.41 o
  -6  11   8       64.74       72.81      8.42 o
  -5  11   8      259.77      251.76      9.02 o
  -4  11   8       29.95       41.63      5.16 o
  -3  11   8      555.07      603.74     10.39 o
  -2  11   8       12.59       18.99      4.57 o
  -1  11   8      487.61      468.23      7.41 o
   0  11   8        0.07        2.47      3.35 o
   1  11   8      487.77      480.00      5.46 o
   5  11   8      260.09      254.87     12.00 o
   6  11   8       65.01       83.10     11.82 o
   7  11   8       77.53       90.35     13.35 o
  -7  12   8      233.20      234.13     10.75 o
  -6  12   8       18.78       21.02      8.02 o
  -5  12   8        7.52        5.41      7.38 o
  -4  12   8      389.70      360.15      7.44 o
  -3  12   8      317.71      332.48      7.40 o
  -2  12   8      187.68      175.74      5.79 o
  -1  12   8      387.33      379.74      5.78 o
   0  12   8      135.98      123.89      4.35 o
   1  12   8      386.42      381.47      5.17 o
   5  12   8        7.56        6.21     10.34 o
   6  12   8       18.80       27.24     11.61 o
   7  12   8      233.33      230.15     15.96 o
  -7  13   8        9.88       14.45      8.56 o
  -6  13   8        4.57       12.09      7.94 o
  -5  13   8      515.12      494.91      9.74 o
  -4  13   8      235.73      245.87      6.99 o
  -3  13   8      258.53      260.47      6.78 o
  -2  13   8       75.68       91.63      5.35 o
  -1  13   8      194.08      187.16      9.60 o
   0  13   8      245.35      251.90      5.18 o
   1  13   8      194.01      185.79      5.08 o
   2  13   8       75.33       74.02     12.27 o
   4  13   8      235.65      254.43     12.36 o
   5  13   8      515.42      488.36     16.09 o
   6  13   8        4.52       13.89     10.30 o
   7  13   8        9.84       23.66     12.74 o
  -6  14   8       97.18      106.78      9.16 o
  -5  14   8       69.21       84.60      6.56 o
  -4  14   8      337.93      336.13      8.40 o
  -3  14   8      207.34      195.22      6.99 o
  -2  14   8       54.96       61.54      6.03 o
  -1  14   8      421.34      401.96      6.41 o
   0  14   8      333.34      292.87      5.47 o
   1  14   8      421.42      394.29      7.91 o
   2  14   8       55.10       30.88     12.09 o
   4  14   8      339.24      332.37     13.56 o
   5  14   8       69.29       76.99     10.54 o
   6  14   8       96.98      119.90     13.29 o
  -6  15   8       20.86       29.56      9.11 o
  -5  15   8        1.84        7.67      6.52 o
  -4  15   8      192.83      178.06      7.48 o
  -3  15   8       31.77       30.78      5.82 o
  -2  15   8       42.38       49.42      8.55 o
  -1  15   8      292.14      281.63      8.69 o
   0  15   8      440.81      428.32      6.48 o
   1  15   8      292.32      268.55      7.37 o
   2  15   8       42.24       39.87     13.93 o
   3  15   8       31.67       34.37      8.50 o
   4  15   8      192.49      179.84     11.93 o
   5  15   8        1.90       -2.58      9.87 o
   6  15   8       20.89       33.14     11.91 o
  -6  16   8        2.03       19.04      8.90 o
  -5  16   8      307.70      368.19     11.39 o
  -4  16   8      144.86      133.52     10.82 o
  -3  16   8      181.10      187.85      7.58 o
  -2  16   8      201.76      197.27     10.58 o
  -1  16   8       46.99       48.45      6.03 o
   0  16   8      849.48      815.93     13.03 o
   1  16   8       46.64       44.19      6.18 o
   2  16   8      202.17      203.35      8.34 o
   3  16   8      180.58      182.68      8.97 o
   4  16   8      144.48      133.04     11.04 o
   5  16   8      307.89      352.47     14.86 o
   6  16   8        2.00        3.42     11.03 o
  -5  17   8      260.62      271.18     15.19 o
  -4  17   8       52.64       52.01      6.91 o
  -3  17   8      147.79      155.47      7.96 o
  -2  17   8      243.82      230.53      7.89 o
  -1  17   8      226.58      235.85      7.95 o
   0  17   8       15.37        7.34      6.21 o
   1  17   8      227.01      238.74      7.64 o
   2  17   8      244.01      231.68     14.69 o
   3  17   8      147.97      156.16      9.09 o
   4  17   8       52.74       54.99      8.67 o
   5  17   8      260.69      294.54     14.50 o
  -4  18   8        9.32        8.06      7.01 o
  -3  18   8       52.09       66.04      7.33 o
  -2  18   8       39.35       39.33      7.99 o
  -1  18   8       41.05       33.38      6.68 o
   0  18   8      156.57      156.78      7.45 o
   1  18   8       40.88       34.09      6.60 o
   2  18   8       39.53       33.56     12.58 o
   3  18   8       51.92       50.22     13.59 o
   4  18   8        9.38        2.57      9.95 o
  -4  19   8       23.23       23.32      9.86 o
  -3  19   8       25.11       41.24      7.30 o
  -2  19   8       60.25       60.76      7.41 o
  -1  19   8      119.22      112.28      7.50 o
   0  19   8       16.92       19.05      6.85 o
   1  19   8      119.20      120.60      8.57 o
   2  19   8       59.89       58.02     13.58 o
   3  19   8       25.12       49.90     15.87 o
   4  19   8       23.08       25.38     14.57 o
  -2  20   8       92.41      102.84      8.08 o
  -1  20   8      136.59      145.34      7.91 o
   0  20   8       22.93       25.75      7.03 o
   1  20   8      136.06      137.39     11.49 o
   2  20   8       92.34      109.32     14.99 o
   0  21   8        5.77       12.45      7.44 o
   1   0   9      727.06      702.93     21.47 o
   2   0   9     4162.96     4055.98     16.42 o
   3   0   9      780.00      779.85     11.61 o
   4   0   9      428.00      396.64      9.72 o
   5   0   9       85.95       85.59      7.73 o
   6   0   9       58.06       69.32      7.60 o
   7   0   9      574.70      638.45     14.14 o
   8   0   9      234.92      257.11     13.38 o
   9   0   9       39.73       49.14     11.97 o
  -9   1   9        4.48       10.14     11.98 o
  -8   1   9        1.64        7.88      5.51 o
  -7   1   9      113.91      132.98      9.98 o
  -6   1   9      732.43      686.83     13.88 o
  -5   1   9        2.18        7.27      6.21 o
  -4   1   9      968.13      924.22     13.53 o
  -3   1   9     1566.60     1573.11     15.88 o
  -2   1   9     1617.02     1631.62     11.19 o
  -1   1   9      552.90      592.71     10.00 o
   0   1   9     3791.80     3614.42     15.07 o
   1   1   9      551.71      561.93      8.54 o
   2   1   9     1618.78     1606.84     10.47 o
   3   1   9     1568.00     1602.18     29.52 o
   4   1   9      968.71      933.14     12.61 o
   6   1   9      732.64      692.38     13.22 o
   7   1   9      114.18      128.76      7.00 o
   8   1   9        1.61        2.77     10.19 o
   9   1   9        4.58        6.65     10.77 o
  -9   2   9       83.86       89.20      8.98 o
  -8   2   9       17.32       23.23      5.72 o
  -7   2   9      677.81      649.81      9.06 o
  -6   2   9      389.49      394.45      8.98 o
  -5   2   9      330.66      309.79      9.93 o
  -4   2   9      277.41      255.53      9.07 o
  -3   2   9      413.45      376.25      9.85 o
  -2   2   9     1599.31     1515.64     10.93 o
  -1   2   9      885.48      978.91     15.61 o
   0   2   9     2185.75     2367.84     12.43 o
   1   2   9      886.35      974.30      9.32 o
   2   2   9     1597.90     1501.57     15.44 o
   3   2   9      414.14      397.48     16.63 o
   4   2   9      278.06      267.33      7.75 o
   5   2   9      331.40      319.04      9.14 o
   6   2   9      388.84      399.84     10.53 o
   7   2   9      677.57      658.81     17.46 o
   8   2   9       17.26       26.04     10.02 o
   9   2   9       83.75       84.50     12.03 o
  -9   3   9       70.60       69.63      6.84 o
  -8   3   9       24.99       30.73      6.02 o
  -7   3   9      142.93      134.75      6.37 o
  -6   3   9      316.33      323.74      8.29 o
  -5   3   9       31.87       33.05      7.79 o
  -4   3   9       77.24       61.74      6.49 o
  -3   3   9      199.71      224.77      8.27 o
  -2   3   9      391.85      385.36     14.04 o
  -1   3   9     1123.68     1148.77     12.88 o
   0   3   9      136.54      122.03     12.37 o
   1   3   9     1125.54     1154.68     10.00 o
   2   3   9      392.19      372.61      9.03 o
   3   3   9      200.18      251.38     17.52 o
   4   3   9       76.87       65.23      5.72 o
   5   3   9       31.88       39.51      5.73 o
   6   3   9      315.59      328.95      9.86 o
   7   3   9      142.95      143.42     11.63 o
   8   3   9       24.91       27.72     10.85 o
   9   3   9       70.75       78.18     12.60 o
  -8   4   9       19.01       23.16      6.14 o
  -7   4   9       11.02       12.84      5.41 o
  -6   4   9      509.87      492.27     10.11 o
  -5   4   9      755.21      721.23     10.37 o
  -4   4   9      160.45      179.95      9.24 o
  -3   4   9      286.10      242.81      8.82 o
  -2   4   9       40.44       37.55      3.72 o
  -1   4   9     1409.22     1466.29      8.16 o
   0   4   9      469.45      485.41      5.73 o
   1   4   9     1409.09     1473.31     20.93 o
   2   4   9       40.35       34.95      6.49 o
   3   4   9      285.71      268.61      8.87 o
   4   4   9      159.84      181.60      7.01 o
   5   4   9      755.72      764.19     10.76 o
   7   4   9       11.09       15.53     10.97 o
   8   4   9       18.98       19.04     12.23 o
  -8   5   9       68.97       86.41      6.62 o
  -7   5   9      256.92      254.76      7.26 o
  -6   5   9       44.58       54.33      6.76 o
  -5   5   9      518.22      473.49      9.54 o
  -4   5   9      151.65      160.46      9.37 o
  -3   5   9      276.23      270.90     10.04 o
  -2   5   9      247.80      254.23      6.37 o
  -1   5   9      906.41      925.49     14.98 o
   0   5   9     1563.44     1750.85     20.07 o
   1   5   9      906.41      906.73     11.76 o
   2   5   9      247.60      253.79      7.98 o
   3   5   9      276.16      275.82      8.68 o
   4   5   9      151.58      157.39      8.82 o
   5   5   9      518.20      508.95      8.53 o
   7   5   9      257.84      254.85     13.07 o
   8   5   9       69.07       79.84     11.54 o
  -8   6   9       69.43       79.39      6.40 o
  -7   6   9      405.96      434.52      8.36 o
  -6   6   9       19.93       12.83      7.35 o
  -5   6   9      279.53      245.80      7.66 o
  -4   6   9      646.35      577.14     13.68 o
  -3   6   9      163.46      154.89      9.15 o
  -2   6   9      666.71      686.50      8.56 o
  -1   6   9      467.70      424.51      4.56 o
   0   6   9     1478.82     1791.38     17.02 o
   1   6   9      467.86      419.89      6.54 o
   2   6   9      667.57      679.87     10.40 o
   3   6   9      162.98      147.90      7.57 o
   4   6   9      647.03      590.58     11.72 o
   5   6   9      279.58      248.18     10.39 o
   7   6   9      405.95      416.43     16.72 o
   8   6   9       69.58       68.17     13.57 o
  -8   7   9       15.34       11.05      6.01 o
  -7   7   9       73.05       88.15      6.51 o
  -6   7   9      158.88      151.83      8.06 o
  -5   7   9      323.26      337.42      9.31 o
  -4   7   9      952.07      936.08     16.19 o
  -3   7   9      160.16      175.70      4.49 o
  -2   7   9      176.15      208.90      7.32 o
  -1   7   9      316.47      353.30      4.41 o
   0   7   9       34.53       32.26      4.01 o
   1   7   9      318.22      360.32      6.73 o
   2   7   9      176.32      212.81      7.31 o
   3   7   9      160.30      181.44      7.82 o
   4   7   9      952.38      965.67     13.57 o
   5   7   9      323.72      358.10     11.31 o
   6   7   9      158.93      137.04     10.78 o
   7   7   9       73.15       93.83     13.39 o
   8   7   9       15.21       27.26     11.24 o
  -8   8   9       56.26       66.21      9.67 o
  -7   8   9      143.76      157.76      6.94 o
  -6   8   9      638.34      573.53     11.37 o
  -5   8   9       35.65       24.23      6.81 o
  -4   8   9       23.74       25.65      9.24 o
  -3   8   9      775.15      755.55     17.43 o
  -2   8   9      724.25      797.98     12.89 o
  -1   8   9      570.42      648.54      8.92 o
   0   8   9      113.79      118.86      3.93 o
   1   8   9      570.23      644.40     10.32 o
   2   8   9      723.86      798.29     11.04 o
   3   8   9      775.46      759.69     10.84 o
   4   8   9       23.51       30.93      7.06 o
   5   8   9       35.57       32.79      8.29 o
   6   8   9      639.04      656.07     14.33 o
   7   8   9      144.04      138.26     13.55 o
   8   8   9       56.21       69.71     13.22 o
  -8   9   9       20.98       26.09      9.32 o
  -7   9   9       93.06       91.54      9.40 o
  -6   9   9       69.47       90.87     12.64 o
  -5   9   9       19.87       22.34      6.68 o
  -4   9   9      335.20      322.81     12.63 o
  -3   9   9      568.26      534.87      6.88 o
  -2   9   9      114.03       95.04      8.11 o
  -1   9   9       31.83       26.77      3.44 o
   0   9   9      472.34      426.08      5.13 o
   1   9   9       31.78       35.05      6.32 o
   2   9   9      114.48       95.01      6.42 o
   3   9   9      568.46      526.96      9.41 o
   4   9   9      335.50      342.30      9.19 o
   5   9   9       19.73       29.74      8.11 o
   6   9   9       69.34       99.02     12.70 o
   7   9   9       93.11       98.37     12.96 o
   8   9   9       20.92       37.54     13.88 o
  -8  10   9       19.41       31.71      9.06 o
  -7  10   9      128.04      141.88      9.84 o
  -6  10   9      137.99      143.66     10.00 o
  -5  10   9      239.43      253.78     10.52 o
  -4  10   9      134.96      148.64     11.92 o
  -3  10   9      555.96      575.70     12.64 o
  -2  10   9      160.90      144.01      6.79 o
  -1  10   9      110.47      118.41      4.12 o
   0  10   9      740.56      782.50      6.55 o
   1  10   9      110.40      126.79      4.69 o
   3  10   9      555.16      577.96      9.87 o
   4  10   9      135.05      168.05      7.33 o
   6  10   9      138.23      138.24     11.80 o
   7  10   9      128.44      145.98     14.07 o
   8  10   9       19.37       30.98     14.28 o
  -7  11   9       34.16       43.58      8.29 o
  -6  11   9       60.01       63.29      8.22 o
  -5  11   9       46.15       51.81      7.30 o
  -4  11   9      215.73      223.20      7.76 o
  -3  11   9       13.40       22.58      5.04 o
  -2  11   9       97.87       82.26      4.79 o
  -1  11   9      146.30      144.75      4.39 o
   0  11   9      341.16      318.73      5.18 o
   1  11   9      146.26      157.76      7.10 o
   6  11   9       60.07       74.23     11.69 o
   7  11   9       34.11       32.78     12.99 o
  -7  12   9       86.08      117.61     12.40 o
  -6  12   9      181.16      188.40      9.56 o
  -5  12   9       50.25       55.10      9.75 o
  -4  12   9       95.95      101.31      7.42 o
  -3  12   9      346.13      358.97      7.82 o
  -2  12   9      178.21      171.12      6.82 o
  -1  12   9       78.48       78.01      4.40 o
   0  12   9      200.01      173.65      4.74 o
   1  12   9       78.68       86.38      5.03 o
   5  12   9       50.24       46.54     11.19 o
   6  12   9      180.58      191.44     14.12 o
   7  12   9       86.07      110.95     14.43 o
  -7  13   9       49.02       79.35      9.34 o
  -6  13   9       36.73       56.26      8.64 o
  -5  13   9      400.33      396.48     14.96 o
  -4  13   9      509.25      496.46     14.65 o
  -3  13   9       35.02       23.59      5.50 o
  -2  13   9       27.06       21.80      6.45 o
  -1  13   9       61.87       65.29      4.53 o
   0  13   9      258.94      248.63      5.56 o
   1  13   9       61.65       64.36      4.81 o
   2  13   9       27.02        8.30     12.40 o
   5  13   9      400.43      396.09     14.84 o
   6  13   9       36.63       43.96     10.78 o
   7  13   9       48.98       67.22     12.24 o
  -6  14   9       14.02       21.88      8.45 o
  -5  14   9      213.19      224.94     15.26 o
  -4  14   9      248.17      252.70      8.32 o
  -3  14   9       35.14       31.79      6.11 o
  -2  14   9      567.45      531.07     16.12 o
  -1  14   9      234.49      211.23      5.67 o
   0  14   9        2.78        6.11      4.52 o
   1  14   9      234.96      222.66      5.66 o
   2  14   9      566.95      523.56     16.18 o
   5  14   9      213.26      217.84     12.78 o
   6  14   9       14.10       15.82     12.19 o
  -6  15   9       70.72       73.07     12.30 o
  -5  15   9       22.87       39.35     10.70 o
  -4  15   9       45.08       54.16      6.52 o
  -3  15   9        4.14        1.73      7.68 o
  -2  15   9      180.98      180.17      6.60 o
  -1  15   9      375.33      380.33      6.60 o
   0  15   9      173.12      164.82      5.46 o
   1  15   9      375.84      370.80      7.97 o
   2  15   9      180.99      160.65     14.97 o
   4  15   9       45.15       47.66     10.16 o
   5  15   9       22.61       31.81     10.74 o
   6  15   9       70.60       92.40     13.23 o
  -5  16   9       50.20       58.04     13.48 o
  -4  16   9       24.21       24.66      9.10 o
  -3  16   9        3.00        9.54      6.46 o
  -2  16   9      567.98      526.75     10.76 o
  -1  16   9        1.21        5.13      5.02 o
   0  16   9      118.83      103.54      6.72 o
   1  16   9        1.14       13.07      7.47 o
   2  16   9      567.78      551.53     19.64 o
   3  16   9        3.04        3.39      8.53 o
   4  16   9       24.24       38.14     10.62 o
   5  16   9       50.21       65.14     11.93 o
  -5  17   9        1.78       15.54     13.65 o
  -4  17   9      103.81      116.04     10.15 o
  -3  17   9       39.11       37.57      7.72 o
  -2  17   9        7.00        7.63      5.46 o
  -1  17   9      243.92      232.33      7.96 o
   0  17   9        3.74        9.28      9.40 o
   1  17   9      244.14      233.34      7.87 o
   2  17   9        7.04       15.26     14.37 o
   3  17   9       39.38       26.78      7.97 o
   4  17   9      103.93      115.92      9.25 o
   5  17   9        1.77        3.80     11.20 o
  -4  18   9       56.06       71.26      9.59 o
  -3  18   9       83.64       82.83      8.87 o
  -2  18   9       33.28       34.22      7.09 o
  -1  18   9        3.92        8.68      8.52 o
   0  18   9        4.92        4.35      6.68 o
   1  18   9        3.91       14.99      9.01 o
   2  18   9       33.23       40.13     14.93 o
   3  18   9       83.13       70.28     15.30 o
   4  18   9       56.29       66.91     10.84 o
  -3  19   9       11.10        2.85      9.18 o
  -2  19   9       61.95       70.47      7.39 o
  -1  19   9       46.19       47.94      7.17 o
   0  19   9        3.96       14.63      7.98 o
   1  19   9       46.40       67.94      7.91 o
   2  19   9       62.07       49.86     15.69 o
   3  19   9       11.14        4.37     13.67 o
  -2  20   9       50.82       58.20      7.66 o
  -1  20   9        9.99       18.07      7.31 o
   0  20   9       34.95       36.70      7.46 o
   1  20   9        9.89        5.37      9.34 o
   2  20   9       50.72       45.54     16.44 o
   0   0  10    47255.03    46925.11    316.99 o
   1   0  10     3455.09     3246.93     35.54 o
   2   0  10     2358.78     2220.02     29.99 o
   3   0  10       90.29       61.59      5.03 o
   4   0  10        0.00        2.10      6.33 o
   6   0  10       24.64        9.61      8.26 o
   7   0  10      363.86      341.76     12.29 o
   8   0  10        1.54        3.63     10.15 o
   9   0  10       91.85       90.00     13.53 o
  -9   1  10        3.22       11.24     12.06 o
  -8   1  10       72.81       71.02      7.24 o
  -7   1  10       26.65       38.98      8.68 o
  -6   1  10      156.20      160.64     10.06 o
  -5   1  10      513.05      477.40     12.02 o
  -4   1  10      444.35      489.78     11.37 o
  -3   1  10      192.00      205.04     10.90 o
  -2   1  10     1474.01     1468.97     11.24 o
  -1   1  10     1159.71     1255.87     22.74 o
   0   1  10       32.12       54.39      6.35 o
   1   1  10     1161.02     1211.53      9.95 o
   2   1  10     1474.96     1453.86     16.21 o
   3   1  10      192.13      217.41      9.64 o
   4   1  10      444.14      502.35     10.47 o
   5   1  10      512.94      497.49     11.36 o
   6   1  10      156.18      160.40      9.43 o
   7   1  10       26.87       29.33      8.59 o
   8   1  10       72.95       90.28     11.40 o
   9   1  10        3.19       18.53     12.17 o
  -8   2  10      108.10      119.51      8.03 o
  -7   2  10      138.55      149.17     10.61 o
  -6   2  10       10.00       16.91      7.92 o
  -5   2  10      523.53      509.77     12.49 o
  -4   2  10      972.99     1031.98     15.29 o
  -3   2  10      747.61      704.77     12.53 o
  -2   2  10      395.15      408.59      7.66 o
  -1   2  10     1847.40     1914.43     21.52 o
   0   2  10      105.89       99.29      5.76 o
   1   2  10     1843.10     1886.16     56.20 o
   2   2  10      394.61      413.33     10.42 o
   3   2  10      747.23      718.98     13.65 o
   4   2  10      972.25     1017.29      9.95 o
   5   2  10      524.22      544.57     11.03 o
   6   2  10        9.93        0.70      7.23 o
   8   2  10      108.16      114.48     11.73 o
  -8   3  10       46.61       46.19      7.47 o
  -7   3  10      124.44      132.51     11.09 o
  -6   3  10      355.67      400.88     12.97 o
  -5   3  10      145.36      172.53      9.74 o
  -3   3  10      131.95      115.73      7.57 o
  -2   3  10      640.29      600.16     16.62 o
  -1   3  10     1324.87     1496.54      7.96 o
   0   3  10     2086.09     2331.82     13.13 o
   1   3  10     1325.59     1481.52     19.07 o
   2   3  10      639.39      576.87     11.44 o
   3   3  10      132.48      132.21      8.65 o
   4   3  10       11.65       17.99      5.53 o
   5   3  10      145.55      170.20      7.60 o
   6   3  10      356.52      396.70     10.36 o
   8   3  10       46.53       39.78     11.87 o
  -8   4  10       25.99       35.64      7.22 o
  -7   4  10       61.31       69.50     10.72 o
  -6   4  10       39.44       52.45      9.63 o
  -5   4  10      172.35      156.24      9.41 o
  -4   4  10      157.18      137.63      9.50 o
  -3   4  10      302.38      253.74      9.04 o
  -2   4  10     1007.67     1032.08      8.03 o
  -1   4  10      858.11      859.79     12.00 o
   0   4  10       53.90       84.57     19.12 o
   1   4  10      857.09      877.75     29.21 o
   2   4  10     1008.41     1014.66     13.30 o
   3   4  10      301.75      269.36      9.17 o
   4   4  10      157.48      158.57      9.19 o
   5   4  10      172.77      153.57     12.71 o
   8   4  10       25.94       21.96     12.28 o
  -8   5  10      145.78      168.27      7.34 o
  -7   5  10       30.51       37.76      7.39 o
  -6   5  10      526.39      473.95     14.79 o
  -5   5  10      132.60      128.68      9.31 o
  -4   5  10     2666.36     2476.33     23.55 o
  -3   5  10        7.07        0.33      7.89 o
  -2   5  10      372.22      405.95     10.60 o
  -1   5  10      886.10      888.20      7.26 o
   0   5  10      286.77      329.70      7.44 o
   1   5  10      888.11      872.10      8.89 o
   2   5  10      372.36      387.84      9.30 o
   3   5  10        7.19       12.50      7.07 o
   4   5  10     2664.54     2515.84     21.75 o
   5   5  10      132.52      118.18     10.21 o
   8   5  10      146.04      161.25     13.24 o
  -8   6  10       82.75       96.14      6.86 o
  -7   6  10        9.52       12.20      7.59 o
  -6   6  10      134.89      151.37     11.88 o
  -5   6  10      283.56      299.64     12.39 o
  -4   6  10      191.41      178.73      9.25 o
  -3   6  10        8.85        3.84      3.03 o
  -2   6  10      499.75      483.07      7.69 o
  -1   6  10     3207.15     3157.64     17.61 o
   0   6  10      363.49      424.46      5.99 o
   1   6  10     3208.52     3198.43     68.68 o
   2   6  10      499.55      468.23      9.78 o
   3   6  10        8.74       11.38      6.80 o
   4   6  10      191.84      198.75      9.34 o
   5   6  10      282.45      308.23     11.49 o
   6   6  10      134.20      143.60     11.26 o
   7   6  10        9.64       12.02     11.72 o
   8   6  10       82.66      100.87     13.73 o
  -8   7  10       11.87       21.79      6.39 o
  -7   7  10      140.71      131.14      6.80 o
  -6   7  10       33.14       29.67     10.47 o
  -5   7  10      434.23      417.76     13.92 o
  -4   7  10        7.47        7.68      8.82 o
  -3   7  10      490.53      505.10      8.49 o
  -2   7  10      618.82      641.20      7.09 o
  -1   7  10      557.03      551.52      5.08 o
   0   7  10     1955.04     2160.69     29.66 o
   1   7  10      557.35      536.58      7.38 o
   2   7  10      618.00      631.50     10.70 o
   3   7  10      491.22      509.81     10.45 o
   4   7  10        7.42       10.94      7.61 o
   5   7  10      433.78      435.87     12.32 o
   6   7  10       33.19       35.24      9.84 o
   7   7  10      140.76      122.69      8.95 o
   8   7  10       12.02       18.46     12.81 o
  -8   8  10       30.34       28.71      8.64 o
  -7   8  10      243.07      263.25      7.58 o
  -6   8  10       37.25       43.11      6.96 o
  -5   8  10      280.30      282.31     13.47 o
  -4   8  10       50.86       55.61      9.08 o
  -3   8  10      507.92      504.62     12.12 o
  -2   8  10      189.02      193.49      7.17 o
  -1   8  10       19.27       20.38      3.81 o
   0   8  10     2432.42     2307.04     29.90 o
   1   8  10       18.87       18.95      6.28 o
   2   8  10      188.65      193.30      7.61 o
   3   8  10      508.21      546.82     10.48 o
   4   8  10       51.14       61.24      7.61 o
   5   8  10      280.07      311.09     11.21 o
   6   8  10       37.29       44.68      9.89 o
   7   8  10      243.13      261.26     15.69 o
   8   8  10       30.37       13.16     11.42 o
  -8   9  10       21.42       21.90      8.65 o
  -7   9  10        6.23       13.72      8.00 o
  -6   9  10      768.57      777.43     19.10 o
  -5   9  10      201.95      179.76     11.71 o
  -4   9  10      503.67      522.39     10.63 o
  -3   9  10       68.74       68.66      4.28 o
  -2   9  10      103.62      107.45      4.52 o
  -1   9  10      471.11      433.20      6.17 o
   0   9  10     1396.96     1434.07     10.30 o
   1   9  10      471.55      452.84      9.89 o
   2   9  10      103.52      103.56      5.03 o
   3   9  10       68.73       66.35      6.44 o
   4   9  10      504.09      528.47     10.69 o
   5   9  10      201.90      186.08      9.43 o
   7   9  10        6.24       11.50     12.51 o
   8   9  10       21.36       20.46     11.35 o
  -7  10  10       10.51       26.52      8.59 o
  -6  10  10      184.13      176.73     13.58 o
  -5  10  10       67.71       74.23     10.25 o
  -4  10  10       63.40       69.05      6.37 o
  -3  10  10       12.78       15.83      4.53 o
  -2  10  10      975.19      934.42     14.32 o
  -1  10  10       64.17       67.42      4.00 o
   0  10  10      206.30      226.39      4.73 o
   1  10  10       64.25       78.29      5.69 o
   2  10  10      975.50      937.51     12.78 o
   3  10  10       12.74       13.99      6.14 o
   4  10  10       63.26       67.68      7.52 o
   7  10  10       10.49       22.53     12.80 o
  -7  11  10       61.03       77.61      9.57 o
  -6  11  10       39.66       40.09     11.32 o
  -5  11  10       24.14       34.88     10.57 o
  -4  11  10       65.02       55.13      6.68 o
  -3  11  10      116.18       99.31     11.32 o
  -2  11  10      323.92      321.12     12.11 o
  -1  11  10      483.69      490.41      6.66 o
   0  11  10       74.62       79.90      4.27 o
   1  11  10      483.77      486.83      6.81 o
   2  11  10      324.55      334.88      8.88 o
   6  11  10       39.60       37.04     11.56 o
   7  11  10       61.01       67.12     13.73 o
  -7  12  10      131.54      149.25      9.98 o
  -6  12  10       43.37       47.58     10.99 o
  -5  12  10      497.55      459.23     16.91 o
  -4  12  10      116.50      120.07     12.49 o
  -3  12  10      365.42      340.22     13.79 o
  -2  12  10       47.08       35.98      6.04 o
  -1  12  10      209.64      215.78      5.33 o
   0  12  10      181.59      179.34      5.72 o
   1  12  10      209.66      217.54      5.75 o
   6  12  10       43.44       65.96     12.45 o
   7  12  10      131.66      141.60     13.65 o
  -6  13  10       57.90       74.00     13.63 o
  -5  13  10       34.11       38.90     12.73 o
  -4  13  10       53.34       47.18     17.53 o
  -3  13  10      209.96      207.10     13.22 o
  -2  13  10       20.29       29.71      6.00 o
  -1  13  10      133.85      130.25      5.18 o
   0  13  10      204.88      211.32      5.36 o
   1  13  10      133.75      134.69      5.58 o
   2  13  10       20.20        4.09     12.56 o
   5  13  10       34.17       48.22     10.35 o
   6  13  10       57.72       60.86     12.06 o
  -6  14  10        9.26       16.48     12.23 o
  -5  14  10       34.53       40.26     10.83 o
  -4  14  10       53.99       59.19      7.74 o
  -3  14  10        2.96        5.49     11.06 o
  -2  14  10        9.72        5.33      5.57 o
  -1  14  10      116.34      115.77      5.34 o
   0  14  10     1165.62     1116.88      8.94 o
   1  14  10      116.34      118.54      5.65 o
   2  14  10        9.87        2.59     11.81 o
   5  14  10       34.39       37.81     10.42 o
   6  14  10        9.21       -0.90     11.41 o
  -6  15  10        7.77       21.09     13.70 o
  -5  15  10       15.61       17.59     13.15 o
  -4  15  10      213.24      216.74     10.49 o
  -3  15  10       23.29       29.19      7.47 o
  -2  15  10       65.29       54.24      7.33 o
  -1  15  10      194.18      207.45      6.06 o
   0  15  10       13.09       13.67      4.71 o
   1  15  10      194.15      202.93      9.02 o
   2  15  10       65.53       37.41     12.93 o
   5  15  10       15.69       25.35     10.92 o
   6  15  10        7.75       23.40     12.74 o
  -5  16  10      198.74      203.63     14.55 o
  -4  16  10       21.11       18.13      8.01 o
  -3  16  10       74.20       76.40      8.87 o
  -2  16  10       60.86       59.94      5.79 o
  -1  16  10      362.96      347.20      6.86 o
   0  16  10        9.41       13.67      6.31 o
   1  16  10      362.04      353.77     10.28 o
   2  16  10       60.64       68.21     15.06 o
   3  16  10       73.87       80.70     13.18 o
   4  16  10       21.16       24.35     10.22 o
   5  16  10      198.69      210.60     14.08 o
  -5  17  10      108.37      129.99     14.62 o
  -4  17  10       13.54       11.79     11.65 o
  -3  17  10      101.92       85.32      7.63 o
  -2  17  10       71.33       72.45      5.90 o
  -1  17  10      109.91      101.05      6.86 o
   0  17  10        3.63        7.92      7.82 o
   1  17  10      110.41      111.11      8.78 o
   2  17  10       71.34       79.78     15.55 o
   3  17  10      101.95      104.15      9.07 o
   4  17  10       13.54       10.42     10.66 o
   5  17  10      108.49      146.46     13.34 o
  -4  18  10       15.46        2.12      9.54 o
  -3  18  10       89.89      103.42      7.71 o
  -2  18  10        0.81        3.71      7.81 o
  -1  18  10       32.43       33.14      6.61 o
   0  18  10       16.12        8.89      6.57 o
   1  18  10       32.59       38.43      8.15 o
   2  18  10        0.81       18.04     15.40 o
   3  18  10       90.23      131.73     17.06 o
   4  18  10       15.48        9.66      8.80 o
  -3  19  10       22.62       19.44      9.48 o
  -2  19  10       56.90       68.54      7.52 o
  -1  19  10       21.70       17.95      7.06 o
   0  19  10      165.51      156.53      7.90 o
   1  19  10       21.76       30.14      8.09 o
   2  19  10       56.57       56.78     16.95 o
   3  19  10       22.38       16.96     14.97 o
  -1  20  10       98.37       90.36      7.85 o
   0  20  10       30.38       44.51      7.48 o
   1  20  10       98.24      103.75     17.58 o
   1   0  11       25.71       23.19      6.07 o
   2   0  11       78.24       69.80      5.22 o
   3   0  11        0.01        5.38      5.78 o
   4   0  11      346.06      267.82     13.38 o
   5   0  11       52.45       51.82      8.47 o
   6   0  11      661.51      732.82     15.10 o
   7   0  11      117.37      123.61     10.51 o
   8   0  11      230.16      249.78     13.60 o
  -8   1  11        6.56        6.35      8.91 o
  -7   1  11        0.78       -2.63      9.23 o
  -6   1  11      396.57      377.16     12.57 o
  -5   1  11      464.97      490.09     12.62 o
  -4   1  11     1571.61     1484.19     17.65 o
  -3   1  11      516.33      518.52      8.58 o
  -2   1  11     2583.50     2705.42     39.26 o
  -1   1  11     1255.12     1303.45      6.96 o
   0   1  11      430.20      384.96      6.86 o
   1   1  11     1254.88     1272.01     13.43 o
   2   1  11     2584.14     2671.35     21.35 o
   3   1  11      516.75      519.94      9.19 o
   4   1  11     1572.26     1472.17     14.81 o
   5   1  11      465.66      488.15     11.72 o
   6   1  11      396.46      383.23     11.81 o
   8   1  11        6.56        2.69      9.91 o
  -8   2  11       70.19       71.81      7.87 o
  -7   2  11       40.72       30.02     10.00 o
  -6   2  11      566.01      573.51     15.03 o
  -5   2  11      127.08       99.28      9.50 o
  -4   2  11      522.00      519.25     12.73 o
  -3   2  11      298.44      292.95      6.97 o
  -2   2  11      855.34      855.85      9.55 o
  -1   2  11     1879.10     1992.87     18.42 o
   0   2  11     1641.58     1797.13     12.26 o
   1   2  11     1877.97     1924.08     16.34 o
   2   2  11      854.64      845.32     13.38 o
   3   2  11      297.77      312.84     12.78 o
   4   2  11      521.12      525.22     11.57 o
   5   2  11      127.41      119.32      8.15 o
   6   2  11      565.13      603.95     12.75 o
   8   2  11       70.46       81.98     12.30 o
  -8   3  11       98.33      112.21      8.32 o
  -7   3  11       42.70       54.68      9.83 o
  -6   3  11       86.93       86.13      9.97 o
  -5   3  11      311.31      309.04     11.57 o
  -4   3  11      498.89      472.09     12.76 o
  -3   3  11       81.81       66.96      6.42 o
  -2   3  11     1258.78     1294.09     30.45 o
  -1   3  11     6532.85     6419.46     96.36 o
   0   3  11        1.15        1.03      6.80 o
   1   3  11     6532.21     6288.02    145.68 o
   2   3  11     1259.08     1248.31     15.21 o
   3   3  11       82.09       80.24      8.56 o
   4   3  11      499.00      477.69     12.15 o
   5   3  11      311.30      344.38     10.31 o
   6   3  11       86.76      101.63      8.23 o
   8   3  11       98.57      113.67     13.69 o
  -8   4  11       25.21       37.85     10.29 o
  -7   4  11       93.71      107.27     11.28 o
  -6   4  11      561.39      566.91     15.33 o
  -5   4  11      266.16      231.80     11.91 o
  -4   4  11      926.92      946.64     16.13 o
  -3   4  11      109.39      106.07      7.08 o
  -2   4  11     1873.37     1892.62     38.19 o
  -1   4  11      449.93      466.46     11.19 o
   0   4  11       18.10       44.71     11.28 o
   1   4  11      450.10      437.43      7.61 o
   2   4  11     1873.48     1886.95     17.82 o
   3   4  11      109.05      105.04      8.62 o
   4   4  11      928.07      961.03     15.65 o
   5   4  11      266.40      275.15     15.89 o
   8   4  11       25.23       42.52     10.83 o
  -8   5  11        4.19       14.86      7.24 o
  -7   5  11       40.65       41.51     11.07 o
  -6   5  11       21.75       32.76     10.35 o
  -5   5  11        2.02       -2.36      9.50 o
  -4   5  11      135.91      135.18     10.74 o
  -3   5  11      421.13      379.81      9.09 o
  -2   5  11      969.01     1006.50     12.75 o
  -1   5  11       27.42       23.05      3.63 o
   0   5  11      728.97      777.73     12.86 o
   1   5  11       27.58       15.66      4.55 o
   2   5  11      968.61      967.90     13.30 o
   3   5  11      421.63      387.40     10.53 o
   4   5  11      135.74      148.24      9.67 o
   5   5  11        2.03       -1.17      9.55 o
   6   5  11       21.87       18.87     11.03 o
   8   5  11        4.15        9.54     12.74 o
  -8   6  11        2.46        6.94      7.08 o
  -7   6  11       40.54       35.23     10.31 o
  -6   6  11      170.16      173.51     12.00 o
  -5   6  11      303.32      302.50     13.01 o
  -4   6  11      276.63      284.13     12.47 o
  -3   6  11      610.59      613.43     11.14 o
  -2   6  11      115.18      135.89      3.31 o
  -1   6  11      391.87      349.59      7.27 o
   0   6  11     2254.09     2191.45     46.84 o
   1   6  11      392.38      340.13      9.79 o
   2   6  11      116.14      136.95      7.65 o
   3   6  11      610.77      606.91     12.08 o
   4   6  11      275.76      281.22     10.44 o
   5   6  11      302.73      302.11     12.07 o
   6   6  11      169.81      158.88     11.76 o
   7   6  11       40.53       31.49     11.24 o
   8   6  11        2.52        7.16     10.60 o
  -8   7  11       31.59       39.11      7.70 o
  -7   7  11       12.28       12.51     11.77 o
  -6   7  11      196.79      199.92     13.01 o
  -5   7  11      312.92      307.09     12.44 o
  -4   7  11      520.84      492.67     14.90 o
  -3   7  11      345.57      353.96     12.36 o
  -2   7  11      305.51      314.78      8.91 o
  -1   7  11      359.80      376.08      6.09 o
   0   7  11      235.83      232.76      5.24 o
   1   7  11      358.79      372.47      9.04 o
   2   7  11      304.29      311.41      9.09 o
   3   7  11      345.24      373.68     10.02 o
   4   7  11      519.81      521.19     12.11 o
   5   7  11      312.99      321.75     11.82 o
   6   7  11      196.78      218.29     11.98 o
   7   7  11       12.34        4.38     10.92 o
   8   7  11       31.38       31.61     13.35 o
  -8   8  11       21.37       28.80     11.58 o
  -7   8  11        1.80        8.19     10.32 o
  -6   8  11      158.71      158.47     12.51 o
  -5   8  11      227.44      244.08     13.45 o
  -4   8  11      458.98      429.11     13.24 o
  -3   8  11      789.80      801.24     16.62 o
  -2   8  11       67.15       74.56      3.67 o
  -1   8  11      718.39      703.80     10.14 o
   0   8  11      620.14      595.02      7.21 o
   1   8  11      716.58      699.51     12.19 o
   2   8  11       66.85       64.82      5.13 o
   3   8  11      788.55      805.66     12.51 o
   4   8  11      459.51      471.55     11.50 o
   5   8  11      227.71      248.87     10.93 o
   6   8  11      158.54      171.09     10.92 o
   8   8  11       21.44       27.01     14.04 o
  -7   9  11       10.70        8.44     10.95 o
  -6   9  11      158.32      155.28     13.76 o
  -5   9  11      299.45      273.82     13.06 o
  -4   9  11      273.25      286.95     13.64 o
  -3   9  11      239.78      222.04      6.72 o
  -2   9  11       64.67       72.30      3.85 o
  -1   9  11      226.46      240.79      4.57 o
   0   9  11      407.82      380.72      6.36 o
   1   9  11      225.97      233.77      8.91 o
   2   9  11       64.53       59.79      5.14 o
   3   9  11      240.01      219.65      8.49 o
   4   9  11      272.79      312.97     10.01 o
   5   9  11      299.70      294.48     11.39 o
   7   9  11       10.73        3.05     12.31 o
  -7  10  11       42.79       37.86     12.30 o
  -6  10  11       19.34       36.15     12.63 o
  -5  10  11       41.96       38.46      9.85 o
  -4  10  11       20.99       27.38     10.88 o
  -3  10  11      285.88      286.17     16.01 o
  -2  10  11      383.46      371.65      6.68 o
  -1  10  11       70.90       65.08      4.04 o
   0  10  11        3.45       11.34      4.63 o
   1  10  11       70.93       66.51      7.13 o
   2  10  11      384.69      385.15     10.23 o
   3  10  11      285.53      281.64      9.22 o
   4  10  11       21.05       41.21      7.23 o
   7  10  11       42.90       43.29     12.34 o
  -7  11  11       60.17       59.86     12.88 o
  -6  11  11       24.57       35.17     12.81 o
  -5  11  11      288.98      298.19     13.76 o
  -4  11  11      187.61      166.53     12.42 o
  -3  11  11      249.78      245.74     10.57 o
  -2  11  11       49.51       46.40      4.28 o
  -1  11  11       27.79       21.23      4.02 o
   0  11  11        7.63       16.57      4.69 o
   1  11  11       28.11       24.54      8.12 o
   2  11  11       49.81       43.60      7.32 o
   3  11  11      250.12      254.18      8.85 o
   7  11  11       60.10       61.55     11.86 o
  -7  12  11       59.22       77.31     12.74 o
  -6  12  11        3.88       14.75     12.67 o
  -5  12  11        0.68       11.95      9.80 o
  -4  12  11       60.44       63.35     11.83 o
  -3  12  11      185.93      174.46     11.24 o
  -2  12  11       17.41        9.90      5.23 o
  -1  12  11      636.29      609.36      7.01 o
   0  12  11        0.24        6.54      4.92 o
   1  12  11      637.40      626.04      7.96 o
   2  12  11       17.37        3.71      6.81 o
   6  12  11        3.91        2.75     10.17 o
   7  12  11       59.01       93.46     13.83 o
  -6  13  11       53.40       56.84     12.16 o
  -5  13  11       64.39       66.72     12.43 o
  -4  13  11      189.78      157.80      9.29 o
  -3  13  11       26.40        7.50      9.66 o
  -2  13  11      121.08      131.54      7.31 o
  -1  13  11      152.14      166.84      5.39 o
   0  13  11       92.20       82.86      5.58 o
   1  13  11      151.35      164.83      6.06 o
   2  13  11      121.35      119.24     13.80 o
   6  13  11       53.43       62.48     13.30 o
  -6  14  11        7.21       17.01     12.86 o
  -5  14  11       41.55       48.39     13.36 o
  -4  14  11        7.51        4.02     11.45 o
  -3  14  11       59.19       42.59      8.20 o
  -2  14  11       88.57       83.45      5.95 o
  -1  14  11      128.03      122.27      5.43 o
   0  14  11      243.04      238.54      5.95 o
   1  14  11      127.78      133.75      5.96 o
   2  14  11       88.55       66.35     12.71 o
   6  14  11        7.21       20.83     11.08 o
  -5  15  11        4.62       14.87     10.89 o
  -4  15  11        8.21       11.29     11.77 o
  -3  15  11       50.20       30.23      6.41 o
  -2  15  11       81.34       76.75      5.53 o
  -1  15  11      277.68      262.08      6.40 o
   0  15  11       97.28       95.11      8.85 o
   1  15  11      278.10      265.44      9.69 o
   2  15  11       81.49       73.92     13.01 o
   5  15  11        4.62       11.46     10.46 o
  -5  16  11       15.66       25.71     13.93 o
  -3  16  11        2.98       -1.22     12.18 o
  -2  16  11      110.94      101.68      5.95 o
  -1  16  11      116.25      103.25      5.79 o
   0  16  11      480.83      454.62      8.98 o
   1  16  11      116.65      116.65     20.88 o
   2  16  11      110.88      107.84     15.27 o
   4  16  11        7.73        8.49     10.26 o
   5  16  11       15.73       28.49     11.06 o
  -4  17  11       46.15       34.90      8.76 o
  -3  17  11       37.84       25.75      7.08 o
  -2  17  11       96.46      104.95      7.26 o
  -1  17  11       16.96       26.76      5.43 o
   0  17  11        6.54       14.88      6.75 o
   1  17  11       16.90       37.19     16.76 o
   2  17  11       96.62      107.19     16.26 o
   3  17  11       37.74       39.06     15.96 o
   4  17  11       46.10       40.47      8.83 o
  -3  18  11       39.97       33.98      7.50 o
  -2  18  11       71.22       67.88      9.32 o
  -1  18  11       11.31       22.97      6.56 o
   0  18  11       29.31       32.70      6.81 o
   1  18  11       11.28       21.31      8.19 o
   2  18  11       71.33       66.10     16.64 o
   3  18  11       39.96       39.31     16.52 o
  -2  19  11       37.58       40.24      9.36 o
  -1  19  11        2.47        6.41      6.87 o
   0  19  11        0.12        1.38      7.04 o
   1  19  11        2.50       19.39      8.64 o
   2  19  11       37.97       30.64     16.94 o
  -1  20  11        0.82       10.16      9.08 o
   0  20  11       54.07       65.19      7.46 o
   1  20  11        0.82       18.28     11.07 o
   0   0  12      163.23      160.85      9.18 o
   1   0  12       48.71       62.90      5.65 o
   2   0  12      451.10      477.79     12.30 o
   3   0  12      464.74      496.70     12.70 o
   4   0  12      230.94      223.67      9.29 o
   5   0  12     1187.43     1218.74     17.29 o
   6   0  12       72.71       76.42      9.74 o
   7   0  12      136.04      148.55     10.96 o
   8   0  12      132.79      133.53     13.24 o
  -8   1  12       38.49       38.24     11.61 o
  -7   1  12       55.85       60.12     10.39 o
  -6   1  12       70.63       45.70      9.78 o
  -5   1  12      199.96      214.18     10.93 o
  -4   1  12      875.03      843.13     11.07 o
  -3   1  12      936.61      877.04     10.44 o
  -2   1  12     1957.49     1986.58     33.22 o
  -1   1  12     1273.75     1526.59     16.77 o
   0   1  12       90.32      127.35      5.76 o
   1   1  12     1274.25     1498.73     12.05 o
   2   1  12     1958.09     2018.23     20.16 o
   3   1  12      936.54      881.19     14.58 o
   4   1  12      874.92      858.00     24.98 o
   5   1  12      199.56      198.66      7.80 o
   6   1  12       70.20       51.59      8.89 o
   8   1  12       38.71       39.89     12.06 o
  -8   2  12       70.58       69.04      8.29 o
  -7   2  12      109.00      100.59     11.52 o
  -6   2  12      485.47      505.27     14.58 o
  -5   2  12      705.28      731.01     15.52 o
  -4   2  12       59.70       53.14      6.49 o
  -3   2  12      162.63      177.35     12.08 o
  -2   2  12     1084.45     1073.98     17.99 o
  -1   2  12       90.19       85.46      7.20 o
   0   2  12      126.52      123.23      5.91 o
   1   2  12       90.53       78.08      8.74 o
   2   2  12     1085.21     1074.62     15.25 o
   3   2  12      163.26      163.75      9.99 o
   4   2  12       59.63       65.92     11.62 o
   5   2  12      705.69      741.73     18.04 o
   6   2  12      485.70      525.73     12.88 o
   8   2  12       70.42       95.68     13.41 o
  -8   3  12       45.50       36.10      7.98 o
  -7   3  12       10.17       -0.99     10.19 o
  -6   3  12      152.04      152.88     11.47 o
  -5   3  12       15.89       14.20      9.73 o
  -4   3  12      290.09      270.72     10.67 o
  -3   3  12      268.48      270.45      7.58 o
  -2   3  12      873.98      903.83     23.05 o
  -1   3  12      572.44      645.74     21.75 o
   0   3  12       81.58       55.07      5.77 o
   1   3  12      572.04      639.20     12.75 o
   2   3  12      874.08      870.33     13.55 o
   3   3  12      268.54      260.29     10.83 o
   4   3  12      289.27      266.19     11.80 o
   5   3  12       15.77       26.19     14.89 o
   6   3  12      151.80      132.22     12.34 o
   8   3  12       45.56       57.74     11.60 o
  -8   4  12       36.84       45.61     12.98 o
  -7   4  12       92.02       74.75     12.19 o
  -6   4  12      116.29      117.08     11.64 o
  -4   4  12      102.51       89.64      9.69 o
  -3   4  12      239.12      223.98      7.64 o
  -2   4  12     1307.71     1443.79     18.39 o
  -1   4  12      704.25      644.54     12.77 o
   0   4  12     2538.95     2394.41     16.52 o
   1   4  12      703.69      618.89     15.54 o
   2   4  12     1308.58     1392.26     16.14 o
   3   4  12      238.50      230.21      9.95 o
   4   4  12      103.06      100.32      9.37 o
   5   4  12        4.98        8.63      9.79 o
   6   4  12      116.37      127.23     12.20 o
   7   4  12       91.76       86.82     13.39 o
   8   4  12       36.90       56.63     13.19 o
  -8   5  12       11.92        6.99      7.53 o
  -7   5  12       60.35       38.51     11.77 o
  -6   5  12      230.11      235.01     13.47 o
  -5   5  12      246.06      213.97     12.67 o
  -4   5  12       31.68       25.35      8.92 o
  -3   5  12      158.93      144.43      7.15 o
  -2   5  12       36.78       33.77      3.82 o
  -1   5  12      189.46      196.54      4.78 o
   0   5  12      286.73      309.57      7.73 o
   1   5  12      189.75      187.40      7.06 o
   2   5  12       36.99       32.83      7.72 o
   3   5  12      158.74      150.76      9.56 o
   4   5  12       31.91       38.23      8.68 o
   5   5  12      246.03      239.74     12.24 o
   6   5  12      230.54      273.40     13.93 o
   7   5  12       60.15       43.11     12.09 o
   8   5  12       11.95        7.16      8.53 o
  -8   6  12       56.63       62.84      9.24 o
  -7   6  12        4.39       20.59     10.33 o
  -6   6  12       85.84       81.67     11.38 o
  -5   6  12      134.09      129.36     11.88 o
  -4   6  12       42.61       27.56     10.14 o
  -3   6  12      244.12      232.96      6.38 o
  -2   6  12       43.97       50.66      4.79 o
  -1   6  12     1153.26     1182.30     17.29 o
   0   6  12        3.46       11.80      6.69 o
   1   6  12     1153.72     1192.82     11.15 o
   2   6  12       44.01       48.13      7.25 o
   3   6  12      243.87      238.35      9.60 o
   4   6  12       42.54       36.50      8.83 o
   5   6  12      134.35      151.31     11.09 o
   6   6  12       85.86       94.85     11.53 o
   7   6  12        4.42        0.72     11.33 o
   8   6  12       56.50       62.13     14.18 o
  -8   7  12        3.76        7.88      7.19 o
  -7   7  12      156.19      138.31     13.11 o
  -6   7  12       15.53        9.52     11.03 o
  -5   7  12      281.15      232.47     12.34 o
  -4   7  12       79.03       48.61     10.58 o
  -3   7  12      471.18      489.96      7.52 o
  -2   7  12      856.51      821.08     14.44 o
  -1   7  12      424.31      410.09      6.60 o
   0   7  12        9.57       21.06      4.47 o
   1   7  12      424.19      408.71      8.33 o
   2   7  12      856.70      803.72      9.55 o
   3   7  12      472.87      501.88     11.45 o
   4   7  12       79.06       77.87      9.18 o
   5   7  12      280.82      271.79     11.96 o
   6   7  12       15.55       35.65     10.55 o
   8   7  12        3.77       -2.08     12.30 o
  -7   8  12      150.55      162.01     13.47 o
  -6   8  12       36.75       38.52     11.80 o
  -5   8  12       66.22       46.15     12.65 o
  -4   8  12       79.03       66.05      9.63 o
  -3   8  12       94.36       81.57      5.68 o
  -2   8  12      190.11      190.83      4.10 o
  -1   8  12     1209.47     1272.34     19.63 o
   0   8  12       25.25       32.24      4.76 o
   1   8  12     1208.44     1302.95     16.24 o
   2   8  12      189.67      174.21      6.34 o
   3   8  12       94.07       95.65      8.35 o
   4   8  12       78.94       99.86      8.88 o
   5   8  12       66.35       85.26     10.05 o
   6   8  12       36.78       45.39     10.24 o
  -7   9  12       38.44       32.02     13.20 o
  -6   9  12      119.89      123.84     13.49 o
  -5   9  12       22.52       -0.18     10.21 o
  -4   9  12      143.39      117.20     13.09 o
  -3   9  12       29.53       25.38      5.28 o
  -2   9  12      559.56      572.82     13.22 o
  -1   9  12      340.40      335.29      6.56 o
   0   9  12     1282.29     1350.73     14.38 o
   1   9  12      340.50      326.81     10.41 o
   2   9  12      559.43      559.99      8.45 o
   3   9  12       29.54       35.21      7.40 o
   4   9  12      143.22      166.48      9.63 o
   5   9  12       22.63       15.11      9.34 o
   7   9  12       38.16       37.88     11.76 o
  -7  10  12       21.02       35.08     13.29 o
  -6  10  12       50.95       50.72     11.70 o
  -5  10  12       84.53       69.95     12.70 o
  -4  10  12      337.04      306.32     14.36 o
  -3  10  12      840.75      792.65     19.90 o
  -2  10  12       97.43      117.11      4.44 o
  -1  10  12      426.88      462.42      8.55 o
   0  10  12      141.92      138.16      5.68 o
   1  10  12      426.01      452.65      8.81 o
   2  10  12       97.52      115.32      8.42 o
   3  10  12      841.03      841.26     13.52 o
   4  10  12      336.59      353.52     10.79 o
   7  10  12       21.07        9.32     12.37 o
  -7  11  12       25.86       24.09     13.23 o
  -6  11  12       39.65       50.61     11.59 o
  -5  11  12       31.77       37.90     12.97 o
  -4  11  12       76.06       69.56     11.03 o
  -3  11  12      166.02      142.73      7.10 o
  -2  11  12      356.02      364.95     10.75 o
  -1  11  12       14.05       16.35      4.26 o
   0  11  12      560.90      584.45      8.12 o
   1  11  12       13.99       18.26      5.96 o
   2  11  12      355.88      356.09     10.61 o
   3  11  12      165.77      167.79      8.80 o
   7  11  12       25.94       41.96     14.14 o
  -6  12  12        1.61        6.18     11.91 o
  -4  12  12      436.19      376.39     15.46 o
  -3  12  12       33.25       18.53      6.30 o
  -2  12  12      202.68      184.12      8.24 o
  -1  12  12      362.14      390.75      6.29 o
   0  12  12        7.96       22.96      5.44 o
   1  12  12      362.31      390.90      8.91 o
   2  12  12      202.95      186.55      9.57 o
  -6  13  12      178.86      194.31     15.80 o
  -5  13  12       37.94       10.39     12.45 o
  -4  13  12      118.92      104.28      8.37 o
  -3  13  12      147.82      139.56      7.13 o
  -2  13  12       63.89       58.79      6.51 o
  -1  13  12      332.48      324.47      6.39 o
   0  13  12      385.21      371.03      7.56 o
   1  13  12      332.23      316.75      8.78 o
   2  13  12       63.65       44.75     13.36 o
   6  13  12      178.25      210.06     14.56 o
  -6  14  12       37.77       49.00     14.44 o
  -5  14  12       45.69       28.83     11.83 o
  -4  14  12       47.59       44.90      9.03 o
  -3  14  12       42.38       32.44      6.75 o
  -2  14  12      215.77      217.83      7.54 o
  -1  14  12      386.75      401.50      8.98 o
   0  14  12      340.35      341.59     11.32 o
   1  14  12      386.77      408.26      9.42 o
   2  14  12      216.18      207.75     14.01 o
   6  14  12       37.76       40.48     13.35 o
  -5  15  12      105.43       86.26     15.37 o
  -4  15  12       23.66       20.54      8.97 o
  -3  15  12       78.71       78.13      7.34 o
  -2  15  12       39.30       32.32      6.85 o
  -1  15  12      171.62      161.00      6.04 o
   0  15  12        1.73        8.28      5.90 o
   1  15  12      172.02      156.57     15.44 o
   2  15  12       39.07       22.56     13.00 o
   5  15  12      105.53       92.26     12.21 o
  -5  16  12        7.43        8.30     13.98 o
  -4  16  12        0.24       -0.70     11.56 o
  -3  16  12       16.55        7.79      6.94 o
  -2  16  12       39.20       43.45      7.00 o
  -1  16  12      332.81      316.36      6.98 o
   0  16  12       85.87      127.83      6.67 o
   1  16  12      333.30      325.11     17.60 o
   2  16  12       39.07       40.51     14.82 o
   3  16  12       16.51       14.85     13.43 o
   5  16  12        7.49       15.42     11.20 o
  -4  17  12       21.34       12.01      7.59 o
  -3  17  12       86.81      101.16      8.12 o
  -2  17  12        4.53        9.02      6.48 o
  -1  17  12       12.91       16.77      6.39 o
   0  17  12      174.13      188.08      9.99 o
   1  17  12       12.90       10.77     13.92 o
   2  17  12        4.41        6.32     14.98 o
   3  17  12       86.93      117.07     17.22 o
   4  17  12       21.43       24.33     11.23 o
  -3  18  12      105.50      108.86      8.06 o
  -2  18  12       36.40       36.53      9.73 o
  -1  18  12       12.65       27.54      8.79 o
   0  18  12       63.17       68.80      8.87 o
   1  18  12       12.73       18.25     12.86 o
   2  18  12       36.48       44.68     16.36 o
   3  18  12      105.33      109.75     17.59 o
  -2  19  12       22.11       23.10      9.42 o
  -1  19  12        5.30       19.21     14.01 o
   0  19  12        2.71       12.70      9.16 o
   1  19  12        5.24       13.61     15.06 o
   2  19  12       22.06       40.41     17.11 o
   1   0  13       69.20       83.43      4.11 o
   2   0  13      310.02      392.73     12.12 o
   3   0  13      120.95      127.81      6.66 o
   4   0  13      128.04      120.22      7.26 o
   5   0  13      117.93       93.50      7.21 o
   6   0  13      115.77       89.36     10.03 o
   7   0  13      259.96      303.01     12.90 o
  -7   1  13       15.91       16.48     10.07 o
  -6   1  13       59.96       62.48     10.00 o
  -5   1  13       78.19       70.09      7.59 o
  -4   1  13      162.37      169.29      7.48 o
  -3   1  13     1175.79     1146.75     32.20 o
  -2   1  13     1181.59     1222.41     17.19 o
  -1   1  13      103.42      113.25      4.44 o
   0   1  13      644.45      632.90      9.23 o
   1   1  13      103.96      105.99     13.59 o
   2   1  13     1181.11     1240.58     16.71 o
   3   1  13     1173.95     1141.73     17.23 o
   4   1  13      162.52      175.54     21.26 o
   5   1  13       78.29       62.80      7.14 o
   6   1  13       59.87       55.07     15.17 o
  -8   2  13       62.80       43.99     11.57 o
  -7   2  13       63.75       59.48     11.50 o
  -6   2  13      211.20      194.25     11.85 o
  -5   2  13       73.07       65.31     10.25 o
  -4   2  13      130.17      113.81      7.75 o
  -3   2  13     1404.84     1256.65     12.45 o
  -2   2  13       81.23       92.22      7.01 o
  -1   2  13      442.69      515.54      5.86 o
   0   2  13     1654.79     1692.63     13.13 o
   1   2  13      442.29      475.99      8.63 o
   2   2  13       80.93       84.53      9.25 o
   3   2  13     1402.08     1272.25     18.30 o
   4   2  13      130.45      133.03     13.48 o
   5   2  13       72.48       68.45      9.56 o
   6   2  13      211.61      193.55     13.93 o
  -8   3  13       17.86        8.77     11.54 o
  -7   3  13      379.60      421.29     15.44 o
  -6   3  13      253.54      246.88     13.53 o
  -5   3  13      303.75      272.12     12.67 o
  -4   3  13      127.42      126.86      7.95 o
  -3   3  13      127.30      166.86      7.12 o
  -2   3  13     1428.34     1504.63     29.01 o
  -1   3  13      207.19      223.58     17.00 o
   0   3  13     2913.60     2751.26     16.43 o
   1   3  13      206.46      206.22      6.68 o
   2   3  13     1428.52     1433.85     17.12 o
   3   3  13      127.41      161.84      9.97 o
   4   3  13      126.96      128.63     10.98 o
   5   3  13      303.51      307.89     15.01 o
   6   3  13      253.66      250.12     14.32 o
   7   3  13      378.39      419.82     17.38 o
  -8   4  13       15.24       10.02     11.64 o
  -7   4  13       73.86       65.73     12.27 o
  -6   4  13      624.21      604.18     16.43 o
  -5   4  13      218.69      200.18     11.73 o
  -4   4  13     1185.06     1122.98     13.87 o
  -3   4  13      170.37      159.09      7.25 o
  -2   4  13      420.43      416.99     10.21 o
  -1   4  13       23.57       27.88      3.72 o
   0   4  13      465.47      453.11      8.45 o
   1   4  13       23.59       16.34      5.81 o
   2   4  13      420.62      416.36     11.06 o
   3   4  13      169.45      159.67     10.50 o
   4   4  13     1184.18     1157.12     17.87 o
   5   4  13      218.39      229.81     12.93 o
   6   4  13      623.41      612.09     16.65 o
   7   4  13       74.03       66.95     13.22 o
   8   4  13       15.27        6.95     12.83 o
  -8   5  13       16.45        9.22     11.72 o
  -7   5  13       51.44       33.67     12.65 o
  -6   5  13      143.60      129.58     12.65 o
  -5   5  13      200.83      205.87     12.33 o
  -4   5  13      112.21       86.59      7.53 o
  -3   5  13      297.88      277.92     13.08 o
  -2   5  13     1641.99     1782.14     36.37 o
  -1   5  13      309.69      304.76      5.52 o
   0   5  13      940.31      856.74     10.13 o
   1   5  13      309.19      295.29      7.55 o
   2   5  13     1640.31     1710.82     18.46 o
   3   5  13      297.51      302.58     11.45 o
   4   5  13      112.40      110.07     10.59 o
   5   5  13      200.63      211.10     12.04 o
   6   5  13      143.06      143.09     12.52 o
   7   5  13       51.32       51.04     12.92 o
   8   5  13       16.54       17.29      9.23 o
  -8   6  13        6.86        5.50      7.99 o
  -7   6  13       81.39       64.54     13.16 o
  -6   6  13      162.41      168.00     13.35 o
  -5   6  13      114.70       97.27     11.84 o
  -4   6  13      172.39      153.50     10.82 o
  -3   6  13      591.18      597.76     12.90 o
  -2   6  13       79.37       66.81      4.48 o
  -1   6  13       35.77       36.46      5.09 o
   0   6  13      975.92      964.00      9.95 o
   1   6  13       36.12       23.63      5.45 o
   2   6  13       79.54       68.55      8.42 o
   3   6  13      590.17      597.17     12.81 o
   4   6  13      172.84      181.04     11.06 o
   5   6  13      114.49      104.65     11.03 o
   6   6  13      162.53      204.84     12.89 o
   7   6  13       81.08       76.94     12.20 o
   8   6  13        6.93        9.92     11.08 o
  -7   7  13      121.89       81.46     12.34 o
  -5   7  13       55.47       41.95     10.69 o
  -4   7  13      362.53      373.30     14.51 o
  -3   7  13      895.83      914.94      9.70 o
  -2   7  13       83.25       91.38      4.97 o
  -1   7  13     2600.47     2540.57     32.36 o
   0   7  13      286.06      306.60      7.19 o
   1   7  13     2600.86     2570.16     16.09 o
   2   7  13       83.04       81.42      7.65 o
   3   7  13      895.20      915.82     14.93 o
   4   7  13      362.87      399.71     12.59 o
   5   7  13       55.01       72.64     10.64 o
   6   7  13        0.95       11.30     10.50 o
  -7   8  13       41.67       21.41     13.30 o
  -6   8  13       10.51        4.94     13.02 o
  -5   8  13      114.26      111.08     13.38 o
  -4   8  13       73.34       62.28     10.12 o
  -3   8  13      108.26      107.81      5.95 o
  -2   8  13      231.15      240.15      7.52 o
  -1   8  13      585.87      555.13     11.28 o
   0   8  13      298.73      289.77      6.28 o
   1   8  13      585.81      538.15     12.53 o
   2   8  13      231.19      226.00      7.10 o
   3   8  13      108.13      117.50      8.93 o
   4   8  13       73.50       80.29      9.12 o
   5   8  13      114.26      143.72     11.13 o
  -5   9  13      190.75      176.50     14.24 o
  -4   9  13      231.58      196.13     14.31 o
  -3   9  13      236.77      222.07      6.62 o
  -2   9  13       88.34       74.23      5.79 o
  -1   9  13      173.21      148.17      6.11 o
   0   9  13      988.87     1016.28      9.57 o
   1   9  13      173.42      148.42      9.71 o
   2   9  13       88.35       59.07      6.03 o
   3   9  13      237.49      241.44     10.05 o
   4   9  13      231.33      235.64     10.49 o
   5   9  13      190.63      222.98     11.30 o
  -7  10  13       15.42        8.51     11.76 o
  -6  10  13       39.99        6.97     12.42 o
  -5  10  13      163.52      113.99     14.39 o
  -4  10  13       48.70       26.91     10.68 o
  -3  10  13      127.09      105.36      6.63 o
  -2  10  13      190.84      177.15      6.37 o
  -1  10  13      299.68      299.62      7.09 o
   0  10  13     1011.23     1047.06     14.37 o
   1  10  13      300.19      301.98      8.18 o
   2  10  13      190.99      175.39      6.77 o
   3  10  13      126.99      111.12      9.40 o
   4  10  13       48.67       48.15      8.93 o
  -5  11  13       32.95       27.85     13.07 o
  -4  11  13       96.24       69.67     13.65 o
  -3  11  13       21.73       14.65      5.84 o
  -2  11  13       53.25       54.42      6.20 o
  -1  11  13      265.62      266.23      9.70 o
   0  11  13      304.62      308.38     12.63 o
   1  11  13      266.00      264.06      8.34 o
   2  11  13       53.48       42.10      8.43 o
   3  11  13       21.79       22.22      8.24 o
  -6  12  13       17.56       20.54     14.27 o
  -5  12  13       60.05       53.29     13.37 o
  -4  12  13       21.40        1.85     13.34 o
  -3  12  13      251.29      220.76      7.96 o
  -2  12  13      174.51      169.91      7.45 o
  -1  12  13      277.05      317.62      6.13 o
   0  12  13        1.42        9.44      5.57 o
   1  12  13      277.04      311.50      8.95 o
   2  12  13      174.27      152.04     10.02 o
  -6  13  13       70.65       67.43     14.70 o
  -5  13  13       45.09       29.87     14.00 o
  -4  13  13        5.93        8.88     10.35 o
  -3  13  13       74.23       81.68      7.10 o
  -2  13  13      298.91      290.96      8.06 o
  -1  13  13      263.03      255.09      7.48 o
   0  13  13      139.88      149.88      9.52 o
   1  13  13      263.43      262.50      8.83 o
   2  13  13      299.19      300.70      8.92 o
  -5  14  13       89.24       99.94     15.76 o
  -4  14  13       62.66       69.19      7.57 o
  -3  14  13       22.44       12.33      6.79 o
  -2  14  13      230.18      214.58      7.78 o
  -1  14  13      122.14      136.24      7.13 o
   0  14  13      728.90      741.88     11.41 o
   1  14  13      121.98      132.39      8.11 o
   2  14  13      229.85      213.15     14.15 o
  -5  15  13       51.95       48.59     15.05 o
  -4  15  13       50.90       51.21      7.55 o
  -3  15  13      155.82      151.28      7.68 o
  -2  15  13       20.25       22.10      6.69 o
  -1  15  13       12.50       21.59      6.52 o
   0  15  13       27.41       26.66      6.15 o
   1  15  13       12.50       12.52     13.70 o
   2  15  13       20.43       22.57     14.02 o
  -4  16  13       81.73       97.37      8.25 o
  -3  16  13       78.81       73.69      7.34 o
  -2  16  13       41.40       33.05      6.67 o
  -1  16  13      172.30      170.49      8.25 o
   0  16  13       27.59       36.56      6.10 o
   1  16  13      172.81      155.83     16.06 o
   2  16  13       41.55       40.35     15.06 o
   3  16  13       79.10       71.93     15.51 o
  -3  17  13       56.93       63.69      8.01 o
  -2  17  13       79.10       82.28      7.34 o
  -1  17  13       38.06       53.77      6.75 o
   0  17  13      125.80      121.38      9.67 o
   1  17  13       37.78       38.00     14.73 o
   2  17  13       79.01       83.47     16.27 o
   3  17  13       56.81       63.74     16.65 o
  -3  18  13       19.55       15.44      7.33 o
  -2  18  13       20.49       20.34      9.47 o
  -1  18  13        1.63        6.26      9.06 o
   0  18  13        2.48       11.74      8.46 o
   1  18  13        1.67        6.93     12.90 o
   2  18  13       20.68       36.27     16.31 o
   3  18  13       19.56       18.23     16.09 o
  -1  19  13        0.12        9.43      8.94 o
   0  19  13        0.62       14.82      9.40 o
   1  19  13        0.11       -1.17     14.96 o
   0   0  14      168.81      137.58      9.52 o
   1   0  14      681.38      664.14      4.09 o
   2   0  14        3.00       -2.66      7.50 o
   3   0  14     1408.54     1459.72     19.98 o
   4   0  14      696.05      626.03     11.44 o
   5   0  14       41.57       31.42      7.30 o
   6   0  14       10.55        7.42      7.61 o
   7   0  14      207.13      221.22     12.23 o
  -7   1  14      162.89      176.64     12.37 o
  -6   1  14      225.34      246.03      9.80 o
  -5   1  14      535.53      512.60     14.77 o
  -4   1  14       63.37       56.24      7.08 o
  -3   1  14      175.47      198.51      7.68 o
  -2   1  14       81.29       77.02      9.62 o
  -1   1  14     1665.76     1610.41      7.74 o
   0   1  14       73.62       46.12      6.30 o
   1   1  14     1666.09     1582.83     13.62 o
   2   1  14       80.86       77.44      8.40 o
   3   1  14      175.60      189.57     11.63 o
   4   1  14       63.63       55.82      6.58 o
   5   1  14      535.57      528.30     20.25 o
   6   1  14      225.31      245.26     13.17 o
   7   1  14      162.80      140.26     14.22 o
  -8   2  14       44.94       38.50     11.43 o
  -7   2  14        7.06        6.82     10.83 o
  -6   2  14      135.13      143.23     11.62 o
  -5   2  14      229.51      220.57     12.79 o
  -4   2  14       25.22       25.17     11.23 o
  -3   2  14      963.66      935.45     11.74 o
  -2   2  14      445.24      438.47     13.58 o
  -1   2  14      239.28      246.78      4.72 o
   0   2  14      953.77     1038.56     11.64 o
   1   2  14      239.20      224.86      6.65 o
   2   2  14      443.85      439.00     12.44 o
   3   2  14      961.71      918.39     16.58 o
   4   2  14       25.10       31.19     10.54 o
   5   2  14      229.27      233.18     17.73 o
   6   2  14      135.50      171.03     19.90 o
   8   2  14       44.92       21.74     13.62 o
  -8   3  14        0.30       -0.87     11.56 o
  -7   3  14       20.53        7.51     10.87 o
  -6   3  14      750.73      768.81     18.24 o
  -5   3  14      247.36      247.44      9.85 o
  -4   3  14      658.19      622.04     14.66 o
  -3   3  14       93.24       99.70      7.20 o
  -2   3  14      254.47      239.74      8.82 o
  -1   3  14       99.27      102.77      5.55 o
   0   3  14      131.94       93.74      6.55 o
   1   3  14       99.53       87.23      6.71 o
   2   3  14      254.48      243.20     10.65 o
   3   3  14       93.05       96.61      9.66 o
   4   3  14      659.17      611.83     14.95 o
   5   3  14      247.71      270.07     13.24 o
   6   3  14      749.60      775.53     19.52 o
   7   3  14       20.70       13.64     12.20 o
  -6   4  14      177.13      180.14     12.55 o
  -5   4  14       42.95       21.10      8.24 o
  -4   4  14       59.03       57.99      8.20 o
  -3   4  14       33.68       36.08      6.80 o
  -2   4  14      113.52      129.39      6.50 o
  -1   4  14      123.65      114.30      5.00 o
   0   4  14      785.99      708.65     13.31 o
   1   4  14      123.01      108.69      9.29 o
   2   4  14      113.66      134.04      9.88 o
   3   4  14       33.73       32.00      9.59 o
   4   4  14       59.12       58.99     10.74 o
   5   4  14       42.95       38.40     11.36 o
   6   4  14      177.00      192.82     14.26 o
   7   4  14        1.21        5.85     12.25 o
   8   4  14        3.23       -1.43     13.78 o
  -7   5  14      103.87       90.22     13.60 o
  -5   5  14       21.20       10.47     10.33 o
  -4   5  14      197.41      178.94      8.71 o
  -3   5  14      349.92      325.64      9.81 o
  -2   5  14      635.00      645.00      7.11 o
  -1   5  14      192.25      203.04      5.08 o
   0   5  14      379.93      412.67     12.58 o
   1   5  14      192.49      188.28      6.87 o
   2   5  14      635.24      632.06     13.72 o
   3   5  14      349.34      331.52     12.07 o
   4   5  14      197.43      194.95     11.38 o
   5   5  14       21.03       12.90     10.94 o
   6   5  14        1.82        1.10     11.39 o
   7   5  14      103.86      117.36     13.18 o
  -7   6  14       92.36       77.49     13.93 o
  -5   6  14      772.20      698.35     18.33 o
  -4   6  14      233.66      203.61      9.13 o
  -3   6  14      381.73      395.60      6.93 o
  -2   6  14      128.55      131.57      5.08 o
  -1   6  14       51.77       49.79      4.37 o
   0   6  14      252.92      229.34      6.92 o
   1   6  14       51.32       37.61      5.92 o
   2   6  14      128.61      116.31      9.69 o
   3   6  14      381.75      395.42     12.36 o
   4   6  14      233.74      226.28     11.62 o
   5   6  14      772.07      752.54     17.04 o
   6   6  14        3.86        2.47     10.97 o
   7   6  14       92.39      100.10     12.95 o
  -7   7  14        9.73        2.01     12.62 o
  -6   7  14       80.95       73.37     12.39 o
  -5   7  14      362.03      332.71     15.55 o
  -4   7  14       12.21        5.39     11.47 o
  -3   7  14      107.93       94.41      5.68 o
  -2   7  14       99.59      124.34      5.57 o
  -1   7  14      158.00      180.30      5.98 o
   0   7  14      200.83      204.49     12.59 o
   1   7  14      157.56      160.86      7.25 o
   2   7  14       99.52       99.70      6.80 o
   3   7  14      107.92      112.17      9.70 o
   4   7  14       12.30       24.32      9.51 o
   5   7  14      362.22      415.30     14.14 o
   6   7  14       80.89       94.52     11.82 o
  -7   8  14       86.03       97.22     13.61 o
  -6   8  14        9.82       -2.79     12.27 o
  -5   8  14       35.82       29.23     10.93 o
  -4   8  14      189.95      174.59      9.88 o
  -3   8  14        1.12       -2.79     11.06 o
  -2   8  14      411.69      437.77      7.31 o
  -1   8  14      284.76      244.09      8.83 o
   0   8  14     1048.32     1109.48     27.36 o
   1   8  14      284.82      232.07     11.20 o
   2   8  14      411.55      432.02      9.47 o
   3   8  14        1.07        5.77      8.77 o
   4   8  14      190.17      205.89     11.24 o
   5   8  14       35.72       43.14     10.31 o
  -5   9  14       51.73       51.96     13.66 o
  -4   9  14      579.84      540.02     12.10 o
  -3   9  14      334.60      350.30      9.04 o
  -2   9  14      858.58      908.02     12.83 o
  -1   9  14      550.70      544.52     11.91 o
   0   9  14     4166.05     3990.80     67.04 o
   1   9  14      551.13      530.96     13.74 o
   2   9  14      858.99      920.86     11.25 o
   3   9  14      334.85      359.26     11.92 o
   4   9  14      580.57      572.81     13.66 o
   5   9  14       51.96       72.64     10.13 o
  -6  10  14       57.64       32.45     14.06 o
  -5  10  14      199.50      173.72     13.82 o
  -4  10  14      527.35      559.41     12.81 o
  -3  10  14      114.95       92.72      6.47 o
  -2  10  14       29.63       30.81      6.13 o
  -1  10  14      580.74      542.93      8.39 o
   0  10  14     1731.10     1647.15     12.37 o
   1  10  14      581.56      562.69     10.25 o
   2  10  14       29.69       15.56      8.20 o
   3  10  14      115.08       93.64      9.37 o
   4  10  14      526.58      578.55     13.65 o
  -6  11  14       68.01       38.03     13.74 o
  -5  11  14       39.46       28.48     12.27 o
  -4  11  14      351.39      337.38     11.78 o
  -3  11  14      219.85      187.88      7.66 o
  -2  11  14      246.23      251.63      7.41 o
  -1  11  14      737.15      794.59      9.91 o
   0  11  14        3.14        7.60      7.60 o
   1  11  14      736.20      785.01     24.42 o
   2  11  14      246.19      231.93     11.02 o
   3  11  14      219.39      200.74     10.53 o
  -6  12  14       56.18       43.86     13.46 o
  -5  12  14      161.42      168.14     15.70 o
  -4  12  14       34.01       26.62      9.02 o
  -3  12  14      197.12      176.43      8.26 o
  -2  12  14      675.48      637.32     15.40 o
  -1  12  14      787.98      756.45     13.33 o
   0  12  14       37.78       50.23      8.61 o
   1  12  14      788.45      756.04     11.75 o
   2  12  14      674.63      659.50     14.62 o
  -5  13  14       93.24      104.29     15.03 o
  -4  13  14      220.70      228.73      8.17 o
  -3  13  14      236.83      212.98      8.02 o
  -2  13  14       10.82        8.18      6.40 o
  -1  13  14      534.40      543.03      9.35 o
   0  13  14        0.26        5.75      6.22 o
   1  13  14      534.62      521.69     10.64 o
   2  13  14       10.75        3.66      6.79 o
  -5  14  14      172.35      177.44     16.17 o
  -4  14  14       32.26       20.28      7.08 o
  -3  14  14       27.88       30.59      6.68 o
  -2  14  14       85.14       94.43      6.79 o
  -1  14  14       95.61      110.38      6.83 o
   0  14  14       78.71       71.16      6.44 o
   1  14  14       95.64       96.53      7.94 o
   2  14  14       85.41       80.67     14.45 o
  -4  15  14       98.61      109.03      8.13 o
  -3  15  14       71.84       81.41      7.63 o
  -2  15  14       47.29       42.67      6.78 o
  -1  15  14      171.98      203.17      7.62 o
   0  15  14      145.69      153.51      7.08 o
   1  15  14      171.92      198.73      8.95 o
   2  15  14       47.36       32.51     14.70 o
   3  15  14       71.70       85.25     14.78 o
  -4  16  14       21.02       22.51      7.73 o
  -3  16  14       14.26       15.81      7.54 o
  -2  16  14       27.95       27.48      7.04 o
  -1  16  14       27.41       32.59      6.61 o
   0  16  14        2.64       11.19      6.39 o
   1  16  14       27.51       22.03     14.36 o
   2  16  14       27.69       31.19     15.02 o
   3  16  14       14.20       15.28     15.44 o
  -3  17  14       21.63       18.62      7.67 o
  -2  17  14        7.89       13.59      7.12 o
  -1  17  14       27.66       36.96      6.80 o
   0  17  14       57.41       71.56      9.30 o
   1  17  14       27.68       31.79     15.09 o
   2  17  14        7.83        9.06     14.85 o
   3  17  14       21.55       21.48     15.34 o
  -2  18  14       17.84       14.57      9.97 o
  -1  18  14       23.11       47.26      9.54 o
   0  18  14        0.10       20.49     11.41 o
   1  18  14       23.15       36.81     14.25 o
   2  18  14       17.74       35.87     16.26 o
   1   0  15        2.49        2.45      2.18 o
   2   0  15        0.59        0.05      8.38 o
   3   0  15       75.14       70.09     10.93 o
   4   0  15       54.99       44.36      7.35 o
   5   0  15       15.18       11.54      7.69 o
   6   0  15       11.46       11.50      7.99 o
   7   0  15      207.58      217.04     18.24 o
  -7   1  15       10.02       15.94     10.56 o
  -6   1  15      313.76      306.93     18.68 o
  -5   1  15       36.98       37.80      7.52 o
  -4   1  15      208.69      210.15      8.71 o
  -3   1  15      140.31      171.34      8.02 o
  -2   1  15      222.25      235.46     12.44 o
  -1   1  15       44.79       45.76      2.81 o
   0   1  15        1.50       -2.52      6.14 o
   1   1  15       44.35       39.66      5.84 o
   2   1  15      222.70      253.37     10.26 o
   3   1  15      140.09      153.90     10.46 o
   4   1  15      208.99      199.41     13.43 o
   5   1  15       36.98       44.42     14.17 o
   6   1  15      313.11      309.57     20.78 o
  -7   2  15       90.90       73.48      9.26 o
  -6   2  15      349.05      364.19     16.18 o
  -5   2  15       92.27       97.56      8.25 o
  -4   2  15       16.20       12.64      7.03 o
  -3   2  15      231.08      216.78      8.15 o
  -2   2  15        2.46        5.33      9.15 o
  -1   2  15       51.90       50.61      3.69 o
   0   2  15        8.69       12.05      8.52 o
   1   2  15       52.29       45.19      6.80 o
   2   2  15        2.51       10.82      8.48 o
   3   2  15      230.02      227.28     11.17 o
   4   2  15       16.18       20.13     10.96 o
   5   2  15       92.19      117.24     19.83 o
   6   2  15      348.32      365.20     12.40 o
   7   2  15       91.15       70.78     13.40 o
  -7   3  15      182.07      182.50     13.40 o
  -6   3  15       60.50       47.20      9.04 o
  -5   3  15      107.23       98.34     10.86 o
  -4   3  15      113.61      143.94     11.71 o
  -3   3  15      172.31      197.27     16.45 o
  -2   3  15       39.57       32.33      3.78 o
  -1   3  15      157.35      154.98      5.05 o
   0   3  15       85.58       73.79      6.96 o
   1   3  15      157.23      131.50      8.64 o
   2   3  15       39.60       42.43      9.79 o
   3   3  15      172.50      180.00     11.83 o
   4   3  15      113.01      142.48     12.49 o
   5   3  15      107.19      105.28     13.18 o
   6   3  15       60.32       61.30     12.36 o
   7   3  15      181.61      166.04     15.66 o
  -7   4  15       35.07       28.97     11.18 o
  -6   4  15      193.34      192.39     10.60 o
  -5   4  15       25.75       10.19      7.83 o
  -4   4  15      569.02      525.37     11.00 o
  -3   4  15      479.28      481.96     23.13 o
  -2   4  15       28.88       28.75      3.91 o
  -1   4  15      360.03      392.53      7.20 o
   0   4  15      117.11      106.55      6.31 o
   1   4  15      359.90      379.81      8.67 o
   2   4  15       28.90       36.35      8.27 o
   3   4  15      480.01      476.33     13.81 o
   4   4  15      568.55      547.24     15.80 o
   5   4  15       25.81       20.76     11.67 o
   6   4  15      193.51      199.90     13.68 o
   7   4  15       35.16       34.05     13.55 o
  -7   5  15      232.63      232.65     14.74 o
  -6   5  15       87.66       85.37     13.28 o
  -5   5  15       61.69       60.34      9.49 o
  -4   5  15        1.26       11.46      7.99 o
  -3   5  15       69.00       59.29      7.25 o
  -2   5  15      478.67      498.45     15.03 o
  -1   5  15      169.25      177.54      5.89 o
   0   5  15      930.73      968.63     14.17 o
   1   5  15      169.47      165.00      7.08 o
   2   5  15      478.09      471.50     13.07 o
   3   5  15       68.82       64.24     10.20 o
   4   5  15        1.28        4.75      9.91 o
   5   5  15       61.71       65.72     11.63 o
   6   5  15       87.92       93.79     12.59 o
   7   5  15      232.64      253.58     15.64 o
  -7   6  15       36.84       33.01     12.50 o
  -6   6  15      111.39      105.40     13.80 o
  -5   6  15      297.86      295.07     10.80 o
  -4   6  15      112.19      108.02      9.62 o
  -3   6  15      197.92      181.32      9.33 o
  -2   6  15      224.59      241.31      7.06 o
  -1   6  15       38.67       44.10      5.80 o
   0   6  15     1777.07     1767.96     35.14 o
   1   6  15       38.87       29.10      6.12 o
   2   6  15      224.89      226.78     11.13 o
   3   6  15      197.90      195.71     11.33 o
   4   6  15      112.00      123.22     11.20 o
   5   6  15      298.24      327.07     14.28 o
   6   6  15      111.55      126.53     12.96 o
   7   6  15       37.02       46.83     12.59 o
  -7   7  15        8.19        4.65     13.32 o
  -6   7  15      196.95      187.24     15.32 o
  -5   7  15      527.47      512.14     13.22 o
  -4   7  15      379.17      327.99     11.15 o
  -3   7  15       62.94       52.53      5.47 o
  -2   7  15      405.01      369.33      7.25 o
  -1   7  15      199.23      208.87      6.29 o
   0   7  15     1214.30     1177.12     26.20 o
   1   7  15      199.13      190.17      7.72 o
   2   7  15      404.89      347.36     25.70 o
   3   7  15       62.76       56.37     10.05 o
   4   7  15      379.24      377.27     13.27 o
   5   7  15      526.96      560.17     15.89 o
   6   7  15      196.91      235.20     13.66 o
  -7   8  15       37.71       22.53     13.66 o
  -6   8  15      200.05      169.49     14.07 o
  -5   8  15      139.96      129.12     10.47 o
  -4   8  15      748.25      710.23     13.59 o
  -3   8  15      289.79      269.09      7.12 o
  -2   8  15       93.11      102.05      6.11 o
  -1   8  15     1847.00     1809.02     13.80 o
   0   8  15        3.31       21.78      7.40 o
   1   8  15     1845.93     1778.36     21.88 o
   2   8  15       93.16       77.79     11.52 o
   3   8  15      290.15      270.85     11.82 o
   4   8  15      747.23      757.68     15.77 o
   5   8  15      140.00      156.37     11.60 o
  -6   9  15       14.28       11.83     13.66 o
  -5   9  15       11.01        4.63     11.50 o
  -4   9  15        4.23        5.19      9.08 o
  -3   9  15      582.84      559.05      9.09 o
  -2   9  15      125.78      122.54      6.47 o
  -1   9  15      174.22      189.07      6.90 o
   0   9  15       17.33       21.99      7.41 o
   1   9  15      174.05      156.31     11.49 o
   2   9  15      125.43      111.22     16.02 o
   3   9  15      583.21      592.33     14.53 o
   4   9  15        4.27        8.70      9.62 o
  -6  10  15       10.06        3.98     11.81 o
  -5  10  15       21.41       12.05      9.75 o
  -4  10  15      270.74      283.45     11.43 o
  -3  10  15       79.24       73.56      6.84 o
  -2  10  15       68.43       80.23      6.10 o
  -1  10  15      770.62      772.09     18.20 o
   0  10  15       41.90       47.15      7.28 o
   1  10  15      769.88      757.03     13.38 o
   2  10  15       68.50       49.35     10.18 o
   3  10  15       79.00       63.21      9.81 o
   4  10  15      271.53      305.08     12.14 o
  -6  11  15        8.86       -2.52     14.01 o
  -5  11  15       50.05       30.77     11.33 o
  -4  11  15       26.17       19.43      9.07 o
  -3  11  15      153.21      139.62      7.26 o
  -2  11  15       45.40       46.19      7.71 o
  -1  11  15      279.82      283.33     14.80 o
   0  11  15     1128.31     1084.94     13.28 o
   1  11  15      280.43      258.04     10.41 o
   2  11  15       45.16       28.43      9.99 o
   3  11  15      153.47      116.05     10.11 o
  -6  12  15       30.51       28.83     15.44 o
  -5  12  15       59.71       66.90     10.29 o
  -4  12  15      318.73      317.35     16.46 o
  -3  12  15       83.49      102.49      7.37 o
  -2  12  15      369.63      345.95     10.07 o
  -1  12  15      236.76      267.19      7.86 o
   0  12  15      428.96      499.07      8.81 o
   1  12  15      236.93      257.01      9.23 o
   2  12  15      369.11      336.28     12.74 o
  -5  13  15        2.61       11.28     12.53 o
  -4  13  15       30.57       31.14      7.51 o
  -3  13  15      110.20      100.26      7.38 o
  -2  13  15       55.66       70.26      7.10 o
  -1  13  15      128.49      140.13      8.08 o
   0  13  15        7.36        3.87      7.45 o
   1  13  15      128.61      120.11      8.35 o
   2  13  15       55.49       42.49     13.56 o
  -5  14  15      107.54      101.39     11.17 o
  -4  14  15       11.43       14.02      7.23 o
  -3  14  15      101.93       99.80      7.77 o
  -2  14  15       34.26       46.18      6.94 o
  -1  14  15        9.94       19.15      7.44 o
   0  14  15      151.57      171.60      7.24 o
   1  14  15        9.81        6.41      7.38 o
   2  14  15       34.24       27.31     13.72 o
  -4  15  15       43.08       37.34      8.09 o
  -3  15  15      175.84      183.69      8.45 o
  -2  15  15      118.52      138.29      7.79 o
  -1  15  15       69.61       69.37      6.83 o
   0  15  15       63.34       72.13      6.64 o
   1  15  15       69.61       55.73      7.88 o
   2  15  15      118.63      155.77     14.77 o
   3  15  15      175.42      181.18     17.23 o
  -3  16  15       13.26       18.11      7.69 o
  -2  16  15      120.30      120.78      8.15 o
  -1  16  15        7.89       30.81      7.56 o
   0  16  15       98.94      102.14      8.99 o
   1  16  15        7.81        9.31     13.05 o
   2  16  15      120.32      132.14     14.67 o
   3  16  15       13.35       11.24     14.03 o
  -2  17  15        3.97        8.29      7.24 o
  -1  17  15        5.00       24.60      6.74 o
   0  17  15        5.05       21.88     12.73 o
   1  17  15        5.02       12.09     14.71 o
   2  17  15        4.04        6.93     13.22 o
  -1  18  15        0.17       14.61      9.18 o
   0  18  15       65.80       93.69     10.29 o
   1  18  15        0.16        6.85     15.19 o
   0   0  16       13.12       41.91      9.20 o
   1   0  16      248.56      222.90      5.52 o
   2   0  16      145.85      147.51     10.17 o
   3   0  16      167.24      188.79     13.15 o
   4   0  16       15.72       20.46     11.69 o
   5   0  16        7.65       13.51     10.01 o
   6   0  16       48.20       49.70      7.96 o
  -7   1  16       76.88       76.76     10.27 o
  -6   1  16      151.63      157.03      9.49 o
  -5   1  16      724.41      719.54     12.72 o
  -4   1  16      100.87       90.16      8.08 o
  -3   1  16       21.69       26.71      9.37 o
  -2   1  16      270.52      310.89     13.62 o
  -1   1  16      307.35      300.57      4.72 o
   0   1  16     1412.06     1347.51     13.59 o
   1   1  16      308.17      281.22     19.72 o
   2   1  16      269.88      307.18     11.77 o
   3   1  16       21.88       26.14     10.99 o
   4   1  16      100.73       79.90     12.21 o
   5   1  16      725.09      729.22     20.22 o
   6   1  16      151.76      181.71     26.17 o
   7   1  16       76.98       71.57     13.91 o
  -7   2  16        8.98       11.57     10.83 o
  -6   2  16       34.69       38.64      8.70 o
  -5   2  16      111.10      121.88     13.83 o
  -4   2  16      338.87      339.08     10.04 o
  -3   2  16      120.78      119.15      8.31 o
  -2   2  16       59.59       60.18      9.31 o
  -1   2  16       39.49       37.85      4.80 o
   0   2  16      364.14      409.28      9.12 o
   1   2  16       39.40       25.36     10.94 o
   2   2  16       59.56       87.07      9.41 o
   3   2  16      120.69      122.94     11.49 o
   4   2  16      338.71      326.77     15.12 o
   5   2  16      111.25      106.84     12.81 o
   6   2  16       34.44       29.59     12.80 o
   7   2  16        9.00        1.67     14.39 o
  -7   3  16       83.15       86.95     22.43 o
  -6   3  16      172.67      172.60      9.93 o
  -5   3  16       44.35       51.67      9.23 o
  -4   3  16      744.71      700.52     12.52 o
  -3   3  16      429.45      442.88     10.27 o
  -2   3  16      196.38      176.76      4.75 o
  -1   3  16      312.15      306.27      6.00 o
   0   3  16      268.94      227.99     10.10 o
   1   3  16      313.12      273.50      8.53 o
   2   3  16      195.93      179.55     10.74 o
   3   3  16      429.02      458.50     14.81 o
   4   3  16      745.48      676.41     17.60 o
   5   3  16       44.31       46.37     11.82 o
   6   3  16      172.41      203.37     15.56 o
   7   3  16       83.35       88.02     13.68 o
  -7   4  16       88.16      101.02      9.99 o
  -6   4  16      220.43      190.03     10.15 o
  -5   4  16      136.84      131.55      9.37 o
  -4   4  16       90.84       93.48     10.67 o
  -3   4  16      127.57      141.37      8.45 o
  -2   4  16     1090.01     1091.51     30.27 o
  -1   4  16      223.34      219.83      5.98 o
   0   4  16     1304.16     1312.53     14.02 o
   1   4  16      223.07      204.03      8.42 o
   2   4  16     1089.21     1025.41     18.10 o
   3   4  16      127.67      143.05     12.14 o
   4   4  16       91.16       92.79     11.96 o
   5   4  16      137.08      143.36     12.72 o
   6   4  16      220.61      206.57     15.23 o
   7   4  16       87.98       92.20     13.82 o
  -7   5  16        0.26        4.26     11.87 o
  -6   5  16       35.86       33.68      9.68 o
  -5   5  16      474.83      504.46     20.35 o
  -4   5  16       18.96       16.45     11.65 o
  -3   5  16      163.72      175.72     13.91 o
  -2   5  16      196.12      197.87      5.65 o
  -1   5  16     1037.06      989.93     11.73 o
   0   5  16      659.99      678.94     24.27 o
   1   5  16     1036.33      966.02     12.54 o
   2   5  16      195.76      184.52     10.96 o
   3   5  16      163.75      168.69     11.60 o
   4   5  16       18.98       32.07     11.10 o
   5   5  16      474.79      521.63     16.80 o
   6   5  16       35.88       37.29     12.77 o
   7   5  16        0.26        1.32     12.31 o
  -6   6  16      216.77      216.08     10.49 o
  -5   6  16       49.62       41.89      9.41 o
  -4   6  16      387.58      365.88     11.00 o
  -3   6  16      930.87      873.50     12.87 o
  -2   6  16      178.84      209.89      6.75 o
  -1   6  16      116.65      109.84      6.23 o
   0   6  16      731.85      820.71     10.80 o
   1   6  16      116.63       94.20      7.84 o
   2   6  16      178.50      196.39     11.09 o
   3   6  16      930.70      898.70     16.99 o
   4   6  16      387.14      396.87     13.85 o
   5   6  16       49.36       50.12     11.51 o
   6   6  16      216.88      224.24     14.02 o
   7   6  16        1.09       13.00     12.60 o
  -7   7  16       33.70       38.14     12.78 o
  -6   7  16       21.33       10.60      9.81 o
  -5   7  16       49.06       50.02      9.39 o
  -4   7  16       61.08       62.63      8.79 o
  -3   7  16      380.32      400.19      8.52 o
  -2   7  16      181.51      187.34      6.35 o
  -1   7  16      206.64      199.92      7.96 o
   0   7  16     1144.16     1121.79     29.21 o
   1   7  16      206.92      197.03      8.42 o
   2   7  16      181.73      164.76     11.11 o
   3   7  16      380.18      412.77     13.57 o
   4   7  16       61.47       64.36     10.91 o
   5   7  16       48.95       74.25     11.92 o
   6   7  16       21.30       25.53     11.96 o
  -6   8  16       84.16       76.86     11.00 o
  -5   8  16       88.50       86.19      9.57 o
  -4   8  16       67.18       72.16      9.12 o
  -3   8  16       32.75       31.25      5.85 o
  -2   8  16      592.06      562.79     15.90 o
  -1   8  16      593.86      621.28     12.46 o
   0   8  16      819.02      822.66     18.23 o
   1   8  16      594.63      604.84     16.01 o
   2   8  16      592.73      562.05     10.77 o
   3   8  16       32.96       30.55     10.20 o
   4   8  16       67.12       81.85     10.82 o
   5   8  16       88.22      102.29     11.42 o
  -6   9  16      152.53      133.70     10.97 o
  -5   9  16        0.46       -1.40     13.75 o
  -4   9  16      539.92      527.51     13.16 o
  -3   9  16      280.14      280.43      7.63 o
  -2   9  16      344.80      342.91      7.89 o
  -1   9  16      428.91      418.95     16.45 o
   0   9  16       85.07       93.47      9.74 o
   1   9  16      429.28      382.31     14.00 o
   2   9  16      345.29      322.66      9.37 o
   3   9  16      279.88      275.73     12.78 o
   4   9  16      540.65      569.29     14.97 o
  -6  10  16       35.14       22.98     10.81 o
  -5  10  16       64.22       59.07      9.83 o
  -4  10  16      196.88      179.22     10.58 o
  -3  10  16       39.39       36.75      6.21 o
  -2  10  16     1561.13     1560.69     22.22 o
  -1  10  16       95.42      104.07      8.04 o
   0  10  16      513.26      488.30     10.51 o
   1  10  16       95.75       74.02      8.10 o
   2  10  16     1559.55     1531.61     21.35 o
   3  10  16       39.44       21.45     10.10 o
  -6  11  16       23.72        6.67     10.12 o
  -5  11  16       97.23       80.83      9.95 o
  -4  11  16       42.05       38.97      9.73 o
  -3  11  16      122.79      120.00      7.32 o
  -2  11  16      403.92      402.86      8.80 o
  -1  11  16      337.17      359.92      9.44 o
   0  11  16      515.96      487.06     10.68 o
   1  11  16      336.50      327.76     10.11 o
   2  11  16      403.87      395.20     13.88 o
   3  11  16      122.78      108.70     10.78 o
  -5  12  16       70.28       60.56     10.35 o
  -4  12  16        9.65        8.52      9.02 o
  -3  12  16      241.98      236.51      8.84 o
  -2  12  16      257.56      271.63      8.16 o
  -1  12  16      517.73      497.59      9.04 o
   0  12  16        3.41       10.48      7.44 o
   1  12  16      517.61      475.95     10.96 o
   2  12  16      257.75      249.36     12.32 o
  -5  13  16       35.58       41.19     11.26 o
  -4  13  16       25.58       14.31      9.53 o
  -3  13  16       75.79       81.95      7.33 o
  -2  13  16       28.37       30.00      6.49 o
  -1  13  16      250.67      264.02      8.07 o
   0  13  16       93.72      116.78      8.58 o
   1  13  16      250.30      240.86      9.60 o
   2  13  16       28.50       18.30     11.76 o
  -4  14  16        4.09       13.38      7.47 o
  -3  14  16       15.44       21.23      7.31 o
  -2  14  16       37.42       41.64      7.18 o
  -1  14  16       25.17       44.18      6.63 o
   0  14  16        1.67        9.72      7.54 o
   1  14  16       25.17       23.22      8.07 o
   2  14  16       37.54       37.68     12.41 o
  -4  15  16       18.70       11.42      7.56 o
  -3  15  16        8.75       15.22      7.40 o
  -2  15  16       20.74       25.78      7.07 o
  -1  15  16       56.22       64.09      6.74 o
   0  15  16        0.15        7.11      7.95 o
   1  15  16       56.11       55.37      8.52 o
   2  15  16       20.83       21.90     13.88 o
   3  15  16        8.68        9.36     13.28 o
  -3  16  16       24.76       17.66      7.35 o
  -2  16  16        5.88       11.44      7.39 o
  -1  16  16        7.85       21.99      6.67 o
   0  16  16       45.13       45.41      8.39 o
   1  16  16        7.84       18.70     13.68 o
   2  16  16        5.74       11.01     14.72 o
   3  16  16       24.90       23.62     15.14 o
  -1  17  16       59.31       83.36      7.53 o
   0  17  16       23.48       30.35     14.16 o
   1  17  16       59.67       56.66     14.00 o
   1   0  17      176.87      170.14      9.03 o
   2   0  17      925.94      905.84     17.04 o
   3   0  17        0.22       12.50     11.94 o
   4   0  17      181.65      168.66     14.66 o
   5   0  17       14.20       15.30      8.92 o
   6   0  17      129.76      135.99     11.97 o
   7   0  17       15.84       16.42     14.12 o
  -7   1  17       46.77       66.75     16.74 o
  -6   1  17       57.82       69.22      8.79 o
  -5   1  17       47.16       52.33      8.39 o
  -4   1  17      234.54      249.96     11.92 o
  -3   1  17      530.07      551.69     16.52 o
  -2   1  17      221.31      244.61     13.25 o
  -1   1  17      121.18      110.61     11.57 o
   0   1  17      412.67      412.54      9.87 o
   1   1  17      121.60       99.25      6.80 o
   2   1  17      221.61      216.67     12.78 o
   3   1  17      529.11      530.40     16.59 o
   4   1  17      233.77      253.94     13.67 o
   5   1  17       47.22       58.17     12.43 o
   6   1  17       57.68       69.83     17.96 o
   7   1  17       46.87       42.28     15.73 o
  -7   2  17       39.63       48.64     13.94 o
  -6   2  17      154.62      158.02     17.09 o
  -5   2  17      316.35      282.09     12.48 o
  -4   2  17       66.93       67.11      8.22 o
  -3   2  17       78.08       84.75     11.59 o
  -2   2  17      679.28      668.99     15.48 o
  -1   2  17       84.10       85.14      4.09 o
   0   2  17       38.14       40.13      7.42 o
   1   2  17       84.00       64.52      7.44 o
   2   2  17      678.62      689.62     16.69 o
   3   2  17       78.25       79.15     11.88 o
   4   2  17       66.79       67.54     12.27 o
   5   2  17      316.54      285.90     16.06 o
   6   2  17      154.59      165.29     14.80 o
   7   2  17       39.67       45.55     14.18 o
  -7   3  17       11.65       14.07      9.44 o
  -6   3  17       24.45       25.46      8.99 o
  -5   3  17       18.39       20.88      7.86 o
  -4   3  17      245.07      236.03     17.00 o
  -3   3  17      295.39      318.32     13.73 o
  -2   3  17      358.78      390.94     15.11 o
  -1   3  17       39.03       41.96      4.70 o
   0   3  17       12.17       11.35      6.98 o
   1   3  17       38.95       20.63      7.94 o
   2   3  17      358.50      381.30     14.30 o
   3   3  17      295.33      306.52     14.15 o
   4   3  17      244.30      241.89     14.27 o
   5   3  17       18.32       15.95     13.07 o
   6   3  17       24.58       33.61     12.45 o
   7   3  17       11.65       25.93     14.73 o
  -7   4  17       16.14       20.26     15.24 o
  -6   4  17      230.54      235.54     11.34 o
  -5   4  17      106.09      107.93      9.93 o
  -4   4  17       21.77       31.26      8.17 o
  -3   4  17      235.24      229.21      9.90 o
  -2   4  17      127.98      146.42     13.51 o
  -1   4  17      241.25      249.94      6.56 o
   0   4  17     2258.32     2142.40     57.27 o
   1   4  17      240.78      236.43     10.85 o
   2   4  17      127.69      134.85     10.83 o
   3   4  17      234.99      208.74     13.58 o
   4   4  17       21.85       23.19     11.42 o
   5   4  17      106.23      110.45     13.74 o
   6   4  17      229.97      260.11     15.43 o
   7   4  17       16.23       31.34     13.22 o
  -7   5  17       54.39       32.43     11.44 o
  -6   5  17       18.10       10.22      8.79 o
  -5   5  17      163.75      171.71     10.16 o
  -4   5  17      749.68      783.71     30.45 o
  -3   5  17       61.57       84.41     15.27 o
  -2   5  17      692.28      724.67     11.91 o
  -1   5  17      554.68      587.62     23.94 o
   0   5  17     1328.03     1341.93     42.71 o
   1   5  17      554.43      540.45     11.39 o
   2   5  17      692.99      682.77     16.88 o
   3   5  17       61.72       77.09     11.04 o
   4   5  17      749.28      792.88     18.01 o
   5   5  17      163.67      190.37     14.50 o
   6   5  17       18.15       16.54     12.16 o
   7   5  17       54.51       60.03     13.69 o
  -6   6  17       17.02       14.02      9.94 o
  -5   6  17       48.68       44.73      8.73 o
  -4   6  17      149.23      170.99     10.62 o
  -3   6  17      651.10      649.06     12.95 o
  -2   6  17       85.66       86.52      5.17 o
  -1   6  17      225.98      235.55      7.45 o
   0   6  17      361.88      336.01     19.34 o
   1   6  17      226.32      223.05      9.39 o
   2   6  17       85.49       60.55     10.52 o
   3   6  17      651.90      655.46     16.74 o
   4   6  17      149.24      196.87     12.69 o
   5   6  17       48.73       56.03     11.82 o
   6   6  17       17.06       18.68     12.09 o
  -6   7  17       37.99       26.78      9.25 o
  -5   7  17      108.24       89.11     10.24 o
  -4   7  17       65.24       52.07      9.39 o
  -3   7  17      144.01      147.14      9.56 o
  -2   7  17       75.64       87.39      6.17 o
  -1   7  17     1797.22     1825.86     15.07 o
   0   7  17       50.48       62.43      7.42 o
   1   7  17     1797.72     1759.87     18.16 o
   2   7  17       75.53       67.60     10.82 o
   3   7  17      143.96      139.38     11.86 o
   4   7  17       65.30       71.97     11.56 o
   5   7  17      108.43      123.36     12.58 o
   6   7  17       37.90       47.95     12.54 o
  -6   8  17      107.93      109.41     10.40 o
  -5   8  17      127.06      110.05      9.98 o
  -4   8  17      138.84      149.85     10.35 o
  -3   8  17      408.11      405.36      8.04 o
  -2   8  17      158.64      165.63      9.51 o
  -1   8  17      347.54      362.10      9.04 o
   0   8  17      637.03      582.15     10.73 o
   1   8  17      347.44      351.35     14.65 o
   2   8  17      158.52      152.21     11.65 o
   3   8  17      407.57      383.53     14.13 o
   4   8  17      138.71      155.90     12.30 o
   5   8  17      126.72      124.78     12.25 o
  -6   9  17       10.88        8.44     14.04 o
  -5   9  17       35.91       42.79      9.61 o
  -4   9  17      163.74      181.48     10.78 o
  -3   9  17       78.27       84.39      6.47 o
  -2   9  17      124.32      121.01      7.04 o
  -1   9  17       45.84       48.16      7.68 o
   0   9  17        0.91        5.15      7.25 o
   1   9  17       46.06       28.82      7.47 o
   2   9  17      124.54      112.51      8.20 o
   3   9  17       78.89       80.42     11.37 o
   4   9  17      163.86      189.55     12.33 o
  -5  10  17       24.51       16.83      9.84 o
  -4  10  17       19.20       23.07      9.34 o
  -3  10  17       80.83       78.78      6.80 o
  -2  10  17      206.34      237.79     12.06 o
  -1  10  17       44.17       64.94      8.13 o
   0  10  17       59.01       60.89      7.63 o
   1  10  17       44.12       41.07      7.71 o
   2  10  17      205.85      211.96     13.16 o
   3  10  17       80.77       62.33     10.99 o
  -5  11  17       34.37       32.89     10.26 o
  -4  11  17       96.15       83.49     10.51 o
  -3  11  17       57.38       45.60      6.53 o
  -2  11  17       25.04       36.29      6.49 o
  -1  11  17      619.83      616.49      9.73 o
   0  11  17        1.93        2.90      7.43 o
   1  11  17      620.18      583.94     11.52 o
   2  11  17       25.09       20.82     10.45 o
  -5  12  17       54.50       47.87     10.26 o
  -4  12  17       15.93       12.26      9.65 o
  -3  12  17       35.75       36.74      6.94 o
  -2  12  17       46.43       55.33     10.15 o
  -1  12  17       88.92       89.58      6.95 o
   0  12  17       49.57       53.56      8.06 o
   1  12  17       88.55       74.93      8.13 o
   2  12  17       46.33       41.69     12.40 o
  -4  13  17       16.32        6.27      8.95 o
  -3  13  17        2.46       13.75      9.23 o
  -2  13  17       34.14       38.66      6.58 o
  -1  13  17       27.02       44.05      6.90 o
   0  13  17       48.44       54.46      8.08 o
   1  13  17       27.00       31.14      7.91 o
   2  13  17       34.20       16.23     13.26 o
  -4  14  17       11.29        9.26      9.61 o
  -3  14  17       27.35       24.16      7.41 o
  -2  14  17       19.21       24.16      7.09 o
  -1  14  17       70.77       93.69      7.34 o
   0  14  17       19.75       25.63      8.07 o
   1  14  17       71.05       78.61      8.49 o
   2  14  17       19.03       10.22     13.82 o
  -3  15  17       31.13       42.26      7.48 o
  -2  15  17      131.82      136.66      8.16 o
  -1  15  17        8.69       20.43      6.86 o
   0  15  17       57.19       58.90      8.49 o
   1  15  17        8.73        7.70      8.06 o
   2  15  17      132.11      132.99     15.62 o
   3  15  17       31.10       34.21     15.75 o
  -2  16  17       54.28       71.57      7.95 o
  -1  16  17       20.93       41.93      7.19 o
   0  16  17        5.71        9.19      8.32 o
   1  16  17       20.88       28.10     14.76 o
   2  16  17       54.15       68.25     15.52 o
   0   0  18       95.02      110.13     10.64 o
   1   0  18       63.01       58.32      8.88 o
   2   0  18      144.93      153.65     12.81 o
   3   0  18      207.06      219.07     14.41 o
   4   0  18        0.96        8.27     12.73 o
   5   0  18      158.90      157.04     15.08 o
   6   0  18        2.75       20.99      8.74 o
   7   0  18      134.42      138.56     17.61 o
  -7   1  18        3.17       29.88     11.86 o
  -6   1  18       30.96       47.70      9.05 o
  -5   1  18      254.21      268.43     10.57 o
  -4   1  18       59.77       59.30     14.24 o
  -3   1  18      173.44      174.79     14.63 o
  -2   1  18      125.12      130.32     12.26 o
  -1   1  18       79.96       87.18      9.70 o
   0   1  18       36.68       18.89      7.82 o
   1   1  18       80.09       70.69      8.17 o
   2   1  18      125.08      117.52     12.71 o
   3   1  18      172.99      174.51     13.91 o
   4   1  18       59.45       63.33     13.27 o
   5   1  18      254.33      265.39     15.49 o
   6   1  18       30.91       28.15     12.83 o
   7   1  18        3.19        3.78     15.24 o
  -7   2  18      107.27      143.92     19.20 o
  -6   2  18       25.92       40.91     10.39 o
  -5   2  18       54.49       64.38      9.46 o
  -4   2  18       32.12       43.61      8.32 o
  -3   2  18       45.13       47.18     11.27 o
  -2   2  18      459.27      469.95     14.96 o
  -1   2  18      169.40      173.69     12.80 o
   0   2  18       98.43       97.54      8.46 o
   1   2  18      168.62      169.12      8.72 o
   2   2  18      459.38      437.42     14.96 o
   3   2  18       45.32       52.95     11.30 o
   4   2  18       32.24       36.21     11.37 o
   5   2  18       54.60       65.55     13.79 o
   6   2  18       25.80       28.71     14.85 o
   7   2  18      107.19      120.13     15.00 o
  -6   3  18       48.33       60.16      9.64 o
  -5   3  18       57.47       63.38      9.57 o
  -4   3  18       48.70       56.32      8.58 o
  -3   3  18      308.25      317.00     14.60 o
  -2   3  18      180.28      230.65     14.02 o
  -1   3  18      316.79      323.00     14.58 o
   0   3  18       14.56       -0.22      7.17 o
   1   3  18      316.29      272.09      9.27 o
   2   3  18      180.99      186.43     12.77 o
   3   3  18      308.03      330.86     13.83 o
   4   3  18       48.84       38.34     12.33 o
   5   3  18       57.28       53.27     13.92 o
   6   3  18       48.35       69.48     13.50 o
  -6   4  18        4.05        7.21      9.07 o
  -5   4  18      259.31      236.76     10.64 o
  -4   4  18       98.53       88.52      9.06 o
  -3   4  18      472.22      455.54     19.61 o
  -2   4  18      959.22     1039.06     20.79 o
  -1   4  18      178.11      197.79      6.56 o
   0   4  18      165.43      175.93      6.15 o
   1   4  18      178.49      155.06      8.99 o
   2   4  18      961.44      977.88     19.72 o
   3   4  18      472.92      462.63     15.59 o
   4   4  18       98.67      114.89     12.55 o
   5   4  18      259.31      250.84     15.71 o
   6   4  18        4.00        9.24     12.50 o
  -5   5  18        3.83       13.97      8.78 o
  -4   5  18      244.37      224.06     11.18 o
  -3   5  18      264.35      297.29     10.68 o
  -2   5  18     1968.74     1932.62     26.22 o
  -1   5  18      508.04      511.12      8.78 o
   0   5  18      564.92      542.74     32.80 o
   1   5  18      508.39      476.95     11.61 o
   2   5  18     1967.96     1946.41     25.29 o
   3   5  18      264.39      301.76     14.90 o
   4   5  18      244.17      228.44     12.93 o
   5   5  18        3.86        7.85     12.94 o
   6   5  18        0.74       11.19     12.50 o
  -6   6  18       41.80       33.85     10.02 o
  -5   6  18        4.41        9.48      9.61 o
  -4   6  18       92.45       92.69      8.66 o
  -3   6  18       71.53       85.40      9.73 o
  -2   6  18      491.27      503.29     16.28 o
  -1   6  18       82.79       99.40      6.86 o
   0   6  18     1138.35     1237.33     43.64 o
   1   6  18       83.11       61.12      8.36 o
   2   6  18      491.10      492.12     15.64 o
   3   6  18       71.33       80.47     11.41 o
   4   6  18       92.22      121.26     12.76 o
   5   6  18        4.40       18.90     11.18 o
   6   6  18       41.91       54.08     13.15 o
  -6   7  18        0.54       -0.04     10.06 o
  -5   7  18       17.16       29.07      9.02 o
  -4   7  18       79.76       58.65      9.01 o
  -3   7  18      318.89      280.37     10.71 o
  -2   7  18       35.88       37.13      5.87 o
  -1   7  18      146.87      156.30      7.95 o
   0   7  18      451.05      486.38     21.11 o
   1   7  18      146.75      133.32      8.85 o
   2   7  18       35.76       11.12     10.93 o
   3   7  18      318.60      299.26     14.08 o
   4   7  18       79.73       50.50     11.05 o
   5   7  18       17.16       40.92     11.85 o
   6   7  18        0.53       12.88     12.35 o
  -6   8  18        4.14        2.77     10.10 o
  -5   8  18       40.62       37.83     10.08 o
  -4   8  18       80.86       94.62      9.07 o
  -3   8  18      207.06      195.97     11.00 o
  -2   8  18       97.56       95.58      7.32 o
  -1   8  18      170.24      166.78     11.77 o
   0   8  18      466.62      520.56     20.70 o
   1   8  18      170.12      152.08     13.30 o
   2   8  18       97.55       72.65     11.85 o
   3   8  18      207.21      212.60     13.10 o
   4   8  18       80.62       90.76     11.50 o
   5   8  18       40.78       60.62     11.31 o
  -5   9  18       11.40       17.63     10.48 o
  -4   9  18        9.99       17.52      8.54 o
  -3   9  18      262.33      282.07     11.54 o
  -2   9  18       64.86       67.66      6.50 o
  -1   9  18      201.33      202.21      9.90 o
   0   9  18      902.61      906.00     19.50 o
   1   9  18      201.82      186.61      8.91 o
   2   9  18       64.79       50.17     11.19 o
   3   9  18      262.04      264.25     13.66 o
   4   9  18        9.95       10.79     10.53 o
  -5  10  18       48.74       38.59      9.86 o
  -4  10  18       77.94       83.55     10.11 o
  -3  10  18        3.19        9.61      9.11 o
  -2  10  18      172.89      193.86     10.48 o
  -1  10  18       87.10       93.14      7.86 o
   0  10  18       65.53       68.71      8.19 o
   1  10  18       87.10       77.39      8.07 o
   3  10  18        3.19       -3.18     10.39 o
  -5  11  18        8.23       11.22     11.05 o
  -4  11  18       41.43       55.84      9.00 o
  -3  11  18       70.60       76.87      6.97 o
  -2  11  18      162.52      177.94      7.51 o
  -1  11  18      191.07      214.45      8.83 o
   0  11  18      124.20      117.86      8.75 o
   1  11  18      191.16      197.78      9.19 o
  -4  12  18       23.86       30.03      9.68 o
  -3  12  18      174.53      169.50      8.14 o
  -2  12  18       27.09       34.55      6.99 o
  -1  12  18        6.70       13.59      7.55 o
   0  12  18        8.90        8.51      7.70 o
   1  12  18        6.65        8.16      7.69 o
   2  12  18       27.00       21.41     11.96 o
  -4  13  18        3.68        5.21     10.48 o
  -3  13  18      159.15      192.74      8.51 o
  -2  13  18        3.90        8.25      7.75 o
  -1  13  18      135.39      140.39      7.69 o
   0  13  18        3.28        8.48      7.90 o
   1  13  18      135.69      125.41      9.13 o
   2  13  18        3.95       -1.16     12.13 o
  -3  14  18       20.97       29.10      7.27 o
  -2  14  18        5.48       13.35      7.14 o
  -1  14  18       10.97       23.24      6.91 o
   0  14  18       64.37       65.37      8.61 o
   1  14  18       10.92        9.26     11.18 o
   2  14  18        5.49       12.86     13.46 o
  -2  15  18       34.32       40.94      7.56 o
  -1  15  18       36.22       58.86      7.21 o
   0  15  18       21.74       29.32      8.65 o
   1  15  18       36.41       34.49     14.95 o
   2  15  18       34.38       34.44     14.73 o
   0  16  18        0.01        3.79      8.61 o
   1   0  19       63.02       60.67      8.20 o
   2   0  19      479.04      462.99     16.60 o
   3   0  19      218.02      248.01     15.16 o
   4   0  19      115.74      123.62     13.48 o
   5   0  19        7.42       15.06     12.23 o
   6   0  19        6.91       10.54     12.98 o
  -6   1  19       23.48       40.35      9.26 o
  -5   1  19        9.08       11.95     14.07 o
  -4   1  19       59.95       55.97     14.65 o
  -3   1  19      156.53      147.17     14.60 o
  -2   1  19      531.34      514.77     15.30 o
  -1   1  19      530.26      496.22     16.68 o
   0   1  19       10.24        3.12      8.56 o
   1   1  19      529.90      492.40     11.73 o
   2   1  19      530.16      503.80     15.40 o
   3   1  19      156.56      149.53     13.64 o
   4   1  19       60.20       64.14     14.31 o
   5   1  19        9.04       16.97     14.24 o
   6   1  19       23.65       15.33     14.45 o
  -6   2  19      102.48      120.31     10.33 o
  -5   2  19       68.38       72.30      9.40 o
  -4   2  19      152.84      150.17     15.94 o
  -3   2  19       81.87       79.56     12.57 o
  -2   2  19      180.24      213.52     14.48 o
  -1   2  19       64.18       69.42     11.54 o
   0   2  19       94.89       54.20     10.11 o
   1   2  19       64.26       39.45      8.12 o
   2   2  19      180.34      189.75     13.68 o
   3   2  19       81.55       86.90     11.52 o
   4   2  19      153.22      155.00     13.28 o
   5   2  19       68.21       68.69     12.91 o
   6   2  19      102.42      104.02     15.56 o
  -6   3  19       96.92      120.37     11.73 o
  -5   3  19       70.87       94.72      9.54 o
  -4   3  19        3.64        4.61     14.55 o
  -3   3  19      164.11      162.00     13.03 o
  -2   3  19      235.92      256.76     15.18 o
  -1   3  19       75.42       86.01     10.59 o
   0   3  19       58.50       39.94      7.98 o
   1   3  19       75.51       62.69      8.02 o
   2   3  19      235.94      236.79     14.89 o
   3   3  19      164.41      184.06     13.55 o
   4   3  19        3.61        8.42     12.30 o
   5   3  19       70.55       91.51     14.76 o
   6   3  19       97.02      119.66     15.57 o
  -6   4  19       41.81       64.44     13.51 o
  -5   4  19      139.41      162.52     21.11 o
  -4   4  19       11.88       17.54      9.57 o
  -3   4  19       43.58       44.10     12.31 o
  -2   4  19      406.38      434.63     17.02 o
  -1   4  19      244.83      268.44     12.71 o
   0   4  19      218.42      208.25      7.31 o
   1   4  19      244.66      228.47      9.44 o
   2   4  19      406.55      404.02     16.03 o
   3   4  19       43.47       44.56     11.82 o
   4   4  19       11.77       48.66     12.43 o
   5   4  19      139.52      165.48     15.34 o
   6   4  19       41.73       55.85     13.32 o
  -6   5  19        1.45        8.24     11.87 o
  -5   5  19       62.06       66.67      9.41 o
  -4   5  19      206.56      224.67     18.75 o
  -3   5  19       44.25       53.35     14.38 o
  -2   5  19      226.42      249.29     14.79 o
  -1   5  19      335.14      339.92     14.28 o
   0   5  19       79.92       62.25      6.98 o
   1   5  19      334.96      313.81     11.13 o
   2   5  19      226.33      204.95     13.31 o
   3   5  19       44.33       48.37     11.35 o
   4   5  19      206.29      214.48     13.24 o
   5   5  19       62.19       93.30     13.64 o
   6   5  19        1.44        3.64     12.69 o
  -6   6  19       64.87       77.96     10.13 o
  -5   6  19      136.78      142.45     10.79 o
  -4   6  19        6.20       19.63      9.41 o
  -3   6  19      104.95       89.88     15.82 o
  -2   6  19        7.87       29.68     11.02 o
  -1   6  19      341.51      346.31     15.87 o
   0   6  19       13.02       11.92      7.98 o
   1   6  19      341.52      328.84     18.08 o
   3   6  19      104.93       94.34     12.45 o
   4   6  19        6.25       18.57     10.94 o
   5   6  19      136.71      146.79     13.37 o
   6   6  19       65.07       89.78     13.83 o
  -5   7  19       29.75       33.32     10.15 o
  -4   7  19       47.37       68.05      9.82 o
  -3   7  19       19.07       20.06      8.82 o
  -2   7  19      472.08      473.86     18.09 o
  -1   7  19      469.91      477.46     14.22 o
   0   7  19        7.83        7.66      6.60 o
   1   7  19      470.48      441.95     11.12 o
   2   7  19      472.08      475.02     16.01 o
   3   7  19       19.02       18.53     10.91 o
   4   7  19       47.34       59.61     11.96 o
   5   7  19       29.70       51.95     11.92 o
  -5   8  19       10.30        9.04      9.32 o
  -4   8  19       13.05       21.16     16.60 o
  -3   8  19       13.15       20.29      9.39 o
  -2   8  19       42.72       39.34     11.60 o
  -1   8  19       82.97      102.48      7.80 o
   0   8  19      658.63      724.82     15.03 o
   1   8  19       83.33       83.79     11.65 o
   2   8  19       42.84       32.50     11.89 o
   3   8  19       13.24        3.37     11.21 o
   4   8  19       12.99       13.76     11.39 o
   5   8  19       10.39       17.91     11.52 o
  -5   9  19       35.26       42.64      9.61 o
  -4   9  19        7.73       19.34      9.75 o
  -3   9  19       63.91       85.85     10.22 o
  -2   9  19      168.66      164.81     16.61 o
  -1   9  19      275.78      291.87     17.05 o
   0   9  19      353.89      360.18     12.02 o
   1   9  19      276.05      271.53      9.64 o
   2   9  19      168.71      140.53     12.71 o
   3   9  19       63.83       70.40     12.10 o
   4   9  19        7.65       17.97     11.13 o
  -5  10  19        2.43        1.03     14.13 o
  -4  10  19       20.23       26.46      9.31 o
  -3  10  19       25.96       31.17      8.88 o
  -2  10  19       45.21       49.06      9.21 o
  -1  10  19      111.45      115.74      7.99 o
   0  10  19       17.22       12.22      7.45 o
   1  10  19      111.51      113.49      8.53 o
   3  10  19       25.88       10.96     11.15 o
  -4  11  19        4.46       17.52      9.56 o
  -3  11  19      187.66      191.45     11.37 o
  -2  11  19       35.25       51.67      6.80 o
  -1  11  19      175.32      181.44      8.86 o
   0  11  19       48.51       53.64      7.88 o
   1  11  19      175.49      163.34      9.12 o
  -4  12  19        2.74        7.83      9.98 o
  -3  12  19        0.80       16.62      9.60 o
  -2  12  19       76.76       92.03      8.74 o
  -1  12  19       72.93      106.29      8.45 o
   0  12  19       11.86       15.30      7.67 o
   1  12  19       72.77       90.21     11.98 o
   2  12  19       76.67       74.88     13.44 o
  -3  13  19        5.51       26.47     10.36 o
  -2  13  19        0.33        8.74      6.85 o
  -1  13  19        1.29       13.50      7.80 o
   0  13  19       28.43       26.02      8.40 o
   1  13  19        1.29       -0.81     12.73 o
  -2  14  19       18.68       28.74      7.26 o
  -1  14  19       81.99       94.33      9.28 o
   0  14  19       11.92       12.16      8.44 o
   1  14  19       81.90       71.12     14.88 o
   2  14  19       18.77       10.47     13.23 o
  -1  15  19       42.98       62.80      9.07 o
   0  15  19       54.72       78.52      9.34 o
   1  15  19       42.94       42.62     11.39 o
   0   0  20      340.29      304.67     13.83 o
   2   0  20      243.15      202.72     13.05 o
   3   0  20       28.38       34.80     13.73 o
   4   0  20        0.30        8.37     11.89 o
   5   0  20        4.66        8.99     12.94 o
   6   0  20       25.09       30.48     14.21 o
  -6   1  20       77.89       72.86     14.75 o
  -5   1  20      219.60      208.75     15.29 o
  -4   1  20        4.91       11.33     14.38 o
  -3   1  20      284.55      311.57     16.05 o
  -2   1  20       92.85       83.75     13.55 o
  -1   1  20      256.03      261.94     14.16 o
   0   1  20       18.00        2.52     12.55 o
   1   1  20      256.43      266.32     10.22 o
   2   1  20       93.08       78.84     13.83 o
   3   1  20      283.97      309.01     14.39 o
   4   1  20        4.86       11.32     13.56 o
   5   1  20      219.03      223.02     17.23 o
   6   1  20       77.94       86.68     16.75 o
  -6   2  20        0.35       17.45      9.04 o
  -5   2  20       95.50       79.53     14.50 o
  -4   2  20      139.98      131.24     16.23 o
  -3   2  20      454.64      512.73     16.85 o
  -2   2  20      144.75      168.01     14.91 o
  -1   2  20      664.01      595.29     18.37 o
   1   2  20      663.08      555.59     12.70 o
   2   2  20      144.94      144.91     13.64 o
   3   2  20      454.80      514.02     17.73 o
   4   2  20      140.29      168.88     13.26 o
   5   2  20       95.74       85.57     13.57 o
   6   2  20        0.34       16.30     13.95 o
  -6   3  20       87.62      112.34     18.68 o
  -5   3  20       42.89       62.44     15.76 o
  -4   3  20      319.10      312.19     17.99 o
  -3   3  20       72.73       77.18     12.40 o
  -2   3  20        0.30       16.67     13.42 o
  -1   3  20      252.73      249.95     15.52 o
   1   3  20      252.73      225.16     10.46 o
   2   3  20        0.31       11.39     10.98 o
   3   3  20       72.71       88.19     13.91 o
   4   3  20      319.03      327.47     16.22 o
   5   3  20       42.94       51.57     14.65 o
   6   3  20       87.60       79.31     15.91 o
  -6   4  20      110.85      133.78     11.38 o
  -5   4  20      189.82      208.69     13.19 o
  -4   4  20       64.21       55.31     15.01 o
  -3   4  20      509.01      501.69     17.79 o
  -2   4  20      266.24      288.97     16.43 o
  -1   4  20      539.02      489.93     17.45 o
   0   4  20     1480.56     1310.97     16.55 o
   1   4  20      539.15      461.31     11.78 o
   2   4  20      266.41      267.47     13.89 o
   3   4  20      508.81      526.47     17.78 o
   4   4  20       64.34       76.60     13.71 o
   5   4  20      189.87      240.75     15.99 o
   6   4  20      110.68      126.46     15.20 o
  -5   5  20       22.59       39.71     13.79 o
  -4   5  20        4.48       19.07      8.21 o
  -3   5  20       53.18       51.83     14.87 o
  -2   5  20      323.66      343.08     16.79 o
  -1   5  20      110.32      118.00     13.95 o
   0   5  20      231.65      237.51     15.57 o
   1   5  20      110.33      100.34      8.86 o
   2   5  20      323.25      315.88     14.40 o
   3   5  20       53.47       63.79     13.03 o
   4   5  20        4.49       23.11     12.62 o
   5   5  20       22.79       57.83     13.75 o
  -5   6  20        2.60       18.57      8.85 o
  -4   6  20       22.08       48.86     10.04 o
  -3   6  20       13.99       11.69     13.94 o
  -2   6  20      107.55      113.69     12.47 o
  -1   6  20        9.38       13.73     10.66 o
   0   6  20       18.53       17.09      9.15 o
   2   6  20      107.43       73.91     13.11 o
   3   6  20       14.10       19.01     11.72 o
   4   6  20       22.12       40.87     11.70 o
   5   6  20        2.58       21.08     12.85 o
  -5   7  20       26.51       28.54      9.70 o
  -4   7  20       10.37       20.41      9.33 o
  -3   7  20       18.48       24.56      8.72 o
  -2   7  20       23.85       50.69     13.64 o
  -1   7  20       15.36       13.69     12.79 o
   0   7  20      254.30      285.43      8.98 o
   1   7  20       15.42        8.55     11.78 o
   2   7  20       23.99        7.91     11.48 o
   3   7  20       18.38        9.11     11.18 o
   4   7  20       10.26        2.66     11.62 o
   5   7  20       26.40       42.72     12.27 o
  -5   8  20        8.74       16.15     13.70 o
  -4   8  20        2.61       12.69     10.22 o
  -3   8  20       46.09       76.11      9.56 o
  -2   8  20       16.04       32.16     11.23 o
  -1   8  20       46.85       38.97     11.06 o
   0   8  20        6.77        9.13      7.31 o
   1   8  20       46.86       36.01      7.89 o
   2   8  20       16.26        6.40     11.50 o
   3   8  20       46.23       43.84     11.86 o
   4   8  20        2.59        1.42     11.29 o
   5   8  20        8.75       26.58     12.45 o
  -4   9  20        6.26       18.19     13.78 o
  -3   9  20       48.26       52.97      9.66 o
  -2   9  20       11.45       35.74     13.22 o
  -1   9  20       18.07       25.96     12.49 o
   0   9  20        3.42        7.71      7.46 o
   1   9  20       18.04        7.68      7.55 o
   3   9  20       48.29       49.25     12.20 o
   4   9  20        6.23        6.35     11.84 o
  -4  10  20       25.09       31.53      9.60 o
  -3  10  20       22.01       37.27      9.56 o
  -2  10  20       28.74       62.50     14.11 o
  -1  10  20        8.42       13.08     12.85 o
   0  10  20       88.54       97.31      8.60 o
   1  10  20        8.43        2.94      7.65 o
   3  10  20       21.80       22.30     11.49 o
  -4  11  20       33.35       41.39     16.00 o
  -3  11  20        5.10       14.11     11.79 o
  -2  11  20        1.87       13.98     13.60 o
  -1  11  20       18.00       39.11      8.17 o
   0  11  20       19.20       20.19      8.06 o
   1  11  20       18.05       20.61      9.37 o
   2  11  20        1.88       -2.15     12.44 o
  -3  12  20        6.13       20.83      9.50 o
  -2  12  20       21.95       29.12      9.98 o
  -1  12  20       64.18       79.89      8.63 o
   0  12  20       27.58       33.23      8.46 o
   1  12  20       63.96       59.25      8.85 o
   2  12  20       22.13       14.34     12.98 o
  -2  13  20       10.32       31.89      9.28 o
  -1  13  20       24.09       36.25      8.41 o
   0  13  20        0.17        8.04      8.37 o
   1  13  20       24.09       28.84      8.91 o
   2  13  20       10.33       16.08     13.60 o
  -1  14  20       65.42       81.57      9.00 o
   0  14  20        9.64        7.24      8.42 o
   1  14  20       65.21       64.78      9.45 o
   2   0  21        0.01        1.17     13.16 o
   3   0  21       51.18       51.11     13.99 o
   4   0  21      189.97      201.13     14.51 o
   5   0  21       16.24       17.82     14.34 o
  -5   1  21       50.91       60.13     13.89 o
  -4   1  21       20.92       13.67     14.82 o
  -3   1  21       20.06       32.02     11.91 o
  -2   1  21       60.35       61.23     13.69 o
  -1   1  21      332.98      286.42     15.65 o
   0   1  21       33.40        7.78      9.40 o
   1   1  21      332.62      295.49     13.25 o
   2   1  21       60.15       55.95     11.81 o
   3   1  21       20.29       17.56     12.26 o
   4   1  21       20.96       36.67     13.66 o
   5   1  21       50.95       72.31     16.14 o
  -5   2  21      102.99      120.69     14.54 o
  -4   2  21       20.51       14.40     15.38 o
  -3   2  21       61.74       61.56     11.84 o
  -2   2  21      205.67      194.19     13.99 o
  -1   2  21       89.68       70.77     11.57 o
   0   2  21      124.35      101.34      9.19 o
   1   2  21       89.66       64.55     10.15 o
   2   2  21      205.78      187.58     14.93 o
   3   2  21       61.72       62.89     13.95 o
   4   2  21       20.57       56.33     13.16 o
   5   2  21      102.95      119.55     14.44 o
  -5   3  21      107.00      112.67     14.62 o
  -4   3  21       55.05       64.48     15.99 o
  -3   3  21       41.49       64.78     12.03 o
  -2   3  21       11.00       13.43     11.43 o
  -1   3  21      345.27      325.06     14.69 o
   0   3  21       19.85        7.82      9.70 o
   1   3  21      344.80      317.78     11.72 o
   2   3  21       11.03        6.10     13.50 o
   3   3  21       41.55       50.95     11.94 o
   4   3  21       54.79       79.68     14.41 o
   5   3  21      106.82      144.97     15.76 o
  -5   4  21      137.46      136.26     17.12 o
  -4   4  21       27.98       18.80     14.38 o
  -3   4  21       33.31       42.47     12.12 o
  -2   4  21       31.16       34.56     12.70 o
  -1   4  21      189.76      165.35     12.93 o
   0   4  21      118.71      104.18     14.48 o
   1   4  21      190.11      182.79     15.56 o
   2   4  21       31.34       16.34     12.91 o
   3   4  21       33.20       51.88     11.76 o
   4   4  21       27.99       34.78     13.19 o
   5   4  21      137.58      176.44     15.67 o
  -5   5  21        4.78       25.23     10.58 o
  -4   5  21       54.19       73.37     13.69 o
  -3   5  21        7.37       13.84     14.19 o
  -2   5  21      243.32      244.66     16.21 o
  -1   5  21       36.30       28.81     12.92 o
   0   5  21       46.64       29.96     12.39 o
   1   5  21       36.32       14.75      9.51 o
   2   5  21      243.25      221.27     15.30 o
   3   5  21        7.35       10.56     11.27 o
   4   5  21       54.09       67.06     13.29 o
   5   5  21        4.84       24.87     13.36 o
  -5   6  21       55.41       81.56     18.15 o
  -4   6  21       67.50       68.15     16.08 o
  -2   6  21       87.71       84.81     13.88 o
  -1   6  21       40.50       32.30     13.36 o
   0   6  21       25.44       24.94     11.63 o
   1   6  21       40.64       20.47      8.76 o
   2   6  21       87.61       66.76     13.52 o
   4   6  21       67.41       79.88     13.85 o
   5   6  21       55.30       76.49     13.94 o
  -4   7  21       13.12       23.52      9.24 o
  -3   7  21       70.48       88.44     14.83 o
  -2   7  21       34.19       36.53     13.03 o
  -1   7  21        0.79        0.05     10.65 o
   0   7  21       10.20        1.76     12.89 o
   1   7  21        0.81       -3.00      9.52 o
   2   7  21       34.38       32.00     12.30 o
   3   7  21       70.52       60.27     13.20 o
   4   7  21       13.02        6.99     12.36 o
  -4   8  21       53.01       67.38     10.69 o
  -3   8  21       74.02      109.88     14.81 o
  -2   8  21      110.64      107.03     13.68 o
  -1   8  21       23.16       35.11     13.26 o
   0   8  21       17.11       -0.19     11.83 o
   1   8  21       23.07       14.20      8.00 o
   2   8  21      110.61       75.38     12.34 o
   3   8  21       73.63       85.58     12.82 o
   4   8  21       53.14       58.66     12.78 o
  -4   9  21       22.64       32.08     10.11 o
  -3   9  21       37.13       52.41     15.68 o
  -2   9  21        6.64       22.99     14.11 o
  -1   9  21        2.90        8.52     13.06 o
   0   9  21       90.42      101.82     12.39 o
   1   9  21        2.85        1.48      7.68 o
   2   9  21        6.67       -0.55     11.55 o
   3   9  21       37.17       40.08     12.70 o
   4   9  21       22.54       29.55     12.20 o
  -3  10  21       40.35       41.22     10.27 o
  -2  10  21        5.02       21.22     14.02 o
  -1  10  21        3.52       20.62     12.34 o
   0  10  21        3.60       10.43      7.94 o
   1  10  21        3.52        6.52     10.95 o
   3  10  21       40.22       30.36     12.36 o
  -3  11  21       10.77       26.68     11.72 o
  -2  11  21        8.20       23.40     14.06 o
  -1  11  21       37.42       52.21     12.48 o
   0  11  21        3.07        4.08      8.03 o
   1  11  21       37.26       44.69      8.54 o
   2  11  21        8.31        7.59     12.47 o
  -2  12  21       41.08       49.34     14.61 o
  -1  12  21      144.44      159.26     14.60 o
   0  12  21       32.96       32.60      8.46 o
   1  12  21      144.75      150.58      9.92 o
   2  12  21       41.06       52.06     13.75 o
  -1  13  21       24.17       44.66     14.07 o
   0  13  21        3.05        4.63      8.47 o
   1  13  21       24.09       22.79     14.68 o
   0   0  22       19.89        5.04     11.09 o
   1   0  22      600.12      621.54     18.98 o
   2   0  22        6.58       -2.18     12.22 o
   3   0  22        6.08        7.18     12.16 o
   4   0  22       25.37       36.59     13.40 o
   5   0  22       60.98       42.35     15.51 o
  -5   1  22       92.43       97.38     14.80 o
  -4   1  22       21.45       46.56     14.94 o
  -3   1  22       22.79       32.42     12.13 o
  -2   1  22       40.42       45.51     12.10 o
  -1   1  22        9.49        7.21     13.95 o
   0   1  22      142.49      120.94     10.36 o
   1   1  22        9.50        6.85     12.61 o
   2   1  22       40.47       46.34     14.12 o
   3   1  22       22.75       25.23     13.73 o
   4   1  22       21.40       42.47     13.09 o
   5   1  22       92.23      111.67     16.93 o
  -5   2  22       51.74       57.29     14.32 o
  -4   2  22       62.38       71.66     16.21 o
  -3   2  22        5.02       12.99     13.03 o
  -2   2  22       22.89       29.28     13.16 o
  -1   2  22      306.23      296.96     17.01 o
   0   2  22        2.95       11.76     13.92 o
   1   2  22      306.12      280.00     13.24 o
   2   2  22       22.81       18.33     11.60 o
   3   2  22        5.06        7.04     11.52 o
   4   2  22       62.14       68.50     15.03 o
   5   2  22       52.02       61.97     13.60 o
  -5   3  22       92.50       94.69     15.46 o
  -4   3  22       51.18       56.03     16.57 o
  -3   3  22        5.91       33.92     13.34 o
  -2   3  22       95.07      103.73     14.36 o
  -1   3  22       27.00       39.45     14.29 o
   0   3  22      863.13      868.33     15.53 o
   1   3  22       27.10       22.43      9.71 o
   2   3  22       95.27       72.38     13.87 o
   3   3  22        5.94        9.01     13.34 o
   4   3  22       51.39       38.36     13.69 o
   5   3  22       92.44      127.09     16.30 o
  -5   4  22       27.74       59.33     17.27 o
  -4   4  22      108.37       98.74     16.07 o
  -3   4  22      167.23      158.47     13.67 o
  -2   4  22      247.03      247.35     14.83 o
  -1   4  22       93.33       84.93     14.88 o
   0   4  22      148.74      135.84     14.42 o
   1   4  22       93.24       73.56      9.65 o
   2   4  22      246.31      246.65     16.24 o
   3   4  22      167.36      153.94     15.34 o
   4   4  22      108.79      111.62     13.56 o
   5   4  22       27.64       42.77     14.00 o
  -4   5  22       71.54       85.85     14.39 o
  -3   5  22       37.06       56.69     14.11 o
  -2   5  22       15.82       20.67     12.15 o
  -1   5  22       66.16       63.92     13.64 o
   0   5  22      131.02      148.69     13.15 o
   1   5  22       66.06       61.50      8.93 o
   3   5  22       36.91       21.98     13.70 o
   4   5  22       71.36      111.52     13.53 o
  -4   6  22       20.86       31.35     16.54 o
  -3   6  22       15.58       32.07     14.82 o
  -2   6  22        0.95        7.35     13.82 o
  -1   6  22       57.91       58.83     12.34 o
   0   6  22        5.14        6.03     13.38 o
   1   6  22       57.90       48.45      8.70 o
   3   6  22       15.46       18.50     13.44 o
   4   6  22       20.75       32.83     12.59 o
  -4   7  22        3.65        0.64     13.15 o
  -3   7  22       20.64       44.68     13.37 o
  -2   7  22       27.66       32.72     11.84 o
  -1   7  22       13.75       10.58     13.59 o
   0   7  22        1.00        3.65     11.91 o
   2   7  22       27.56        8.82     12.58 o
   3   7  22       20.70       15.54     13.02 o
   4   7  22        3.69        3.55     12.45 o
  -4   8  22       15.79       28.77     10.46 o
  -3   8  22       10.87       29.67     14.79 o
  -2   8  22       57.93       80.98     15.01 o
  -1   8  22       52.36       62.79     13.36 o
   0   8  22       19.61        9.91     13.54 o
   1   8  22       52.34       44.25     13.52 o
   2   8  22       58.06       46.32     12.44 o
   3   8  22       10.84       -0.04     12.18 o
   4   8  22       15.81       11.70     13.21 o
  -3   9  22       39.48       56.83     16.15 o
  -2   9  22       51.19       66.36     14.79 o
  -1   9  22       23.75       33.07     12.04 o
   0   9  22        0.27       -1.21     12.70 o
   1   9  22       23.80       14.55     12.11 o
   3   9  22       39.43       24.83     13.32 o
  -3  10  22       40.62       51.99     16.03 o
  -2  10  22        9.77       23.35     13.47 o
  -1  10  22       40.18       34.88     13.37 o
   0  10  22       13.92        5.29     11.83 o
   1  10  22       40.37       40.26      8.63 o
   2  10  22        9.83       10.12     12.24 o
   3  10  22       40.69       43.85     12.87 o
  -2  11  22       71.97      104.14     14.46 o
  -1  11  22       25.65       30.36     13.74 o
   0  11  22       13.15       12.50     12.50 o
   1  11  22       25.65       30.09     11.51 o
   2  11  22       71.84       88.16     13.74 o
   0  12  22       17.60       12.81     13.07 o
   1   0  23       19.30       11.62     11.95 o
   2   0  23       37.60       20.20     14.15 o
   3   0  23        0.60        0.19     12.70 o
   4   0  23       74.18      130.10     16.18 o
  -4   1  23        8.20       38.49     15.70 o
  -3   1  23       78.52       94.12     15.17 o
  -2   1  23       48.01       57.24     14.78 o
  -1   1  23       30.78       33.76     12.71 o
   0   1  23      153.11      128.97     10.53 o
   1   1  23       30.90       29.10     14.51 o
   2   1  23       48.12       56.74     12.31 o
   3   1  23       78.43       88.99     13.74 o
   4   1  23        8.21       34.34     12.95 o
  -4   2  23      182.04      189.93     17.47 o
  -3   2  23       43.69       71.61     15.28 o
  -2   2  23       68.01       72.29     14.79 o
  -1   2  23      227.85      189.69     15.44 o
   0   2  23       97.15       82.24     10.39 o
   1   2  23      227.95      214.72     15.02 o
   2   2  23       67.78       58.79     14.52 o
   3   2  23       43.60       57.67     14.65 o
   4   2  23      182.06      208.31     17.07 o
  -4   3  23       67.02      117.59     16.81 o
  -3   3  23       26.16       45.30     14.99 o
  -2   3  23       14.92       17.94     14.36 o
  -1   3  23        3.04        8.83     12.97 o
   1   3  23        3.00        0.71     13.89 o
   2   3  23       14.96        6.37     11.69 o
   3   3  23       26.13       27.95     13.70 o
   4   3  23       66.99       93.41     13.77 o
  -4   4  23       52.68       87.22     16.49 o
  -3   4  23       46.39       61.92     14.55 o
  -2   4  23       21.09       31.69     14.84 o
  -1   4  23       27.63       33.34     11.89 o
   0   4  23       28.40       29.20     11.88 o
   1   4  23       27.51       18.53      9.31 o
   2   4  23       20.94       21.26     13.20 o
   3   4  23       46.45       46.06     12.76 o
   4   4  23       52.84       55.92     15.00 o
  -4   5  23       29.68       44.33     13.93 o
  -3   5  23       16.83       34.73     12.88 o
  -2   5  23       94.42      102.15     14.36 o
  -1   5  23       18.06       14.37     13.07 o
   0   5  23      288.50      282.58     16.47 o
   1   5  23       17.97        3.99      8.86 o
   2   5  23       94.65       72.45     14.97 o
   3   5  23       16.86       10.56     13.32 o
   4   5  23       29.75       33.77     14.74 o
  -3   6  23        5.52       22.64     15.30 o
  -2   6  23       18.85       12.91     13.17 o
  -1   6  23       22.66       30.94     14.53 o
   0   6  23       74.51       85.67     15.05 o
   1   6  23       22.82       14.55      8.72 o
   3   6  23        5.60        7.25     13.12 o
  -3   7  23        4.83       35.85     12.99 o
  -2   7  23        0.15        8.11     13.92 o
  -1   7  23       80.15       68.40     12.94 o
   0   7  23       99.69       79.99     13.41 o
   1   7  23       80.43       68.97     14.42 o
  -3   8  23       22.16       54.09     15.77 o
  -2   8  23       15.32       34.70     14.50 o
  -1   8  23       16.97       19.93     14.15 o
   0   8  23        5.07        4.78     13.35 o
   1   8  23       16.95        3.87     13.75 o
   2   8  23       15.36        2.40     12.40 o
   3   8  23       22.26       19.43     13.40 o
  -2   9  23        8.90       26.32     12.76 o
  -1   9  23        5.03        3.54     14.34 o
   0   9  23       30.54       20.69     14.39 o
  -1  10  23       65.07       86.64     15.06 o
   0  10  23       43.09       30.68     14.57 o
   1  10  23       65.00       72.89     13.68 o
   0   0  24        0.01        0.77     11.61 o
   2   0  24       43.51       67.01     13.86 o
   3   0  24        1.02       11.28     15.22 o
  -3   1  24       39.26       49.61     15.24 o
  -2   1  24        6.90       15.45     11.98 o
  -1   1  24       86.91       84.87     13.95 o
   0   1  24      111.35       84.44     10.04 o
   1   1  24       87.30       70.18     15.43 o
   2   1  24        6.90       -2.71     14.42 o
   3   1  24       39.30       48.25     14.56 o
  -3   2  24       35.42       45.04     15.02 o
  -2   2  24       59.25       50.24     12.93 o
  -1   2  24        8.09        1.88     12.55 o
   0   2  24       37.90       32.82     10.04 o
   2   2  24       59.21       39.00     13.37 o
   3   2  24       35.46       40.54     14.15 o
  -3   3  24       40.28       47.21     15.35 o
  -2   3  24       58.60       70.06     12.98 o
  -1   3  24       37.55       30.69     13.64 o
   1   3  24       37.57       29.94     14.80 o
   2   3  24       58.96       53.37     15.12 o
   3   3  24       40.09       40.03     15.09 o
  -3   4  24       16.95       33.77     15.70 o
  -2   4  24       53.22       52.42     13.78 o
  -1   4  24        8.01       16.92     14.61 o
   0   4  24       58.43       54.84     13.14 o
   1   4  24        7.98       -1.15     12.66 o
   2   4  24       53.31       35.25     12.95 o
   3   4  24       16.98        7.47     14.87 o
  -3   5  24       15.54       35.13     14.02 o
  -2   5  24       42.63       60.84     15.49 o
  -1   5  24        1.63       -0.66     14.50 o
   0   5  24      158.43      170.40     16.80 o
   1   5  24        1.67        1.20     14.56 o
   2   5  24       42.48       38.81     14.04 o
   3   5  24       15.42       14.52     13.73 o
  -2   6  24       22.58       27.65     13.56 o
  -1   6  24       58.26       58.63     12.93 o
   0   6  24      120.93      137.33     15.09 o
   1   6  24       58.64       49.16     13.15 o
  -2   7  24       25.48       32.09     15.40 o
  -1   7  24       13.79       17.71     15.00 o
   1   7  24       13.58        5.89     14.45 o
   2   7  24       25.29       21.85     13.84 o
  -1   8  24       10.04       10.77     14.15 o
   0   8  24       71.10       69.67     13.87 o
   0   9  24        8.42       14.55     14.19 o
   2   0  25        2.04        6.57     15.39 o
   3   0  25       20.00        9.44     13.22 o
  -2   1  25       27.87       43.30     15.90 o
  -1   1  25       62.64       55.44     16.30 o
   0   1  25        2.81        1.53      9.33 o
   1   1  25       62.48       41.16     14.59 o
   2   1  25       27.95       18.30     14.21 o
  -2   2  25        2.74        1.29     15.42 o
  -1   2  25       42.38       31.74     15.82 o
   0   2  25       24.69       16.81     13.02 o
   1   2  25       42.34       35.30     13.74 o
  -2   3  25       10.65       14.37     15.68 o
  -1   3  25       20.62        7.79     15.52 o
   0   3  25      106.65       98.18     13.86 o
   1   3  25       20.51        5.81     15.12 o
   2   3  25       10.66        5.75     15.22 o
  -2   4  25        7.21       21.37     15.28 o
  -1   4  25        6.57       -2.58     14.55 o
   0   4  25      102.60       93.71     15.66 o
   1   4  25        6.59       -2.37     13.65 o
  -2   5  25       27.09       26.60     12.94 o
  -1   5  25        8.53       -0.18     12.71 o
   0   5  25       58.06       56.72     16.15 o
   2   5  25       27.17       -0.71     13.51 o
  -1   6  25       10.46        4.21     15.52 o
   0   6  25       56.23       50.95     13.69 o
   1   6  25       10.39       -3.01     12.80 o
   1   0  26       39.14       10.01     15.00 o
  -1   1  26       51.11       38.77     15.98 o
   0   1  26       42.68       34.34     13.15 o
   1   1  26       50.90       43.34     13.69 o
   0   2  26        5.84        5.33     12.93 o
 
